# Supplementary material for: ﻿A review of Microdytes J. Balfour-Browne, 1946 from Thailand, Laos, and Cambodia with descriptions of five new species and new records (Coleoptera, Dytiscidae)
Source: Zookeys. 2023 Apr 25;1159:87–119. doi: 10.3897/zookeys.1159.99218 (PMC10193578; doi:10.3897/zookeys.1159.99218)
Supplement: XML Treatment for Microdytes maximiliani [file zookeys.1159.99218-treatment3.xml]

<!DOCTYPE tp:taxon-treatment
  PUBLIC "-//TaxonX//DTD Taxonomic Treatment Publishing DTD v0 20100105//EN" "tax-treatment-NSO.dtd">
<tp:taxon-treatment xmlns:tp="http://www.plazi.org/taxpub"><tp:treatment-meta><kwd-group><label>Taxon classification</label><kwd>
                <named-content content-type="kingdom">Animalia</named-content>
              </kwd><kwd>
                <named-content content-type="order">Coleoptera</named-content>
              </kwd><kwd>
                <named-content content-type="family">Dytiscidae</named-content>
              </kwd></kwd-group><mixed-citation publication-type="journal"><person-group><name><surname>Okada</surname><given-names>Ryohei</given-names></name><name><surname>Jaitrong</surname><given-names>Weeyawat</given-names></name><name><surname>Wewalka</surname><given-names>Günther</given-names></name></person-group><article-title>﻿A review of <italic><tp:taxon-name><tp:taxon-name-part taxon-name-part-type="genus" reg="Microdytes">Microdytes</tp:taxon-name-part></tp:taxon-name></italic> J. Balfour-Browne, 1946 from Thailand, Laos, and Cambodia with descriptions of five new species and new records (<tp:taxon-name><tp:taxon-name-part taxon-name-part-type="order">Coleoptera</tp:taxon-name-part></tp:taxon-name>, <tp:taxon-name><tp:taxon-name-part taxon-name-part-type="family">Dytiscidae</tp:taxon-name-part></tp:taxon-name>)</article-title><source>Zookeys</source><day>25</day><month>04</month><year>2023</year><volume>1159</volume><fpage>87</fpage><lpage>119</lpage><pub-id pub-id-type="doi">10.3897/zookeys.1159.99218</pub-id></mixed-citation></tp:treatment-meta><tp:nomenclature><label>﻿</label><tp:taxon-name>
              <object-id xmlns:xlink="http://www.w3.org/1999/xlink" content-type="arpha" xlink:type="simple">B2456B3F-39C7-5B39-82D2-EEF6964E097D</object-id>
              <tp:taxon-name-part taxon-name-part-type="genus" reg="Microdytes">Microdytes</tp:taxon-name-part>
              <tp:taxon-name-part taxon-name-part-type="species" reg="maximiliani">maximiliani</tp:taxon-name-part>
              <object-id xmlns:xlink="http://www.w3.org/1999/xlink" content-type="zoobank" xlink:type="simple">https://zoobank.org/E1377AC3-9A63-4D0A-BEEF-FEEFA69E26F3</object-id>
            </tp:taxon-name><tp:taxon-authority>Wewalka &amp; Okada</tp:taxon-authority><tp:taxon-status xmlns:xlink="http://www.w3.org/1999/xlink" xlink:type="simple">sp. nov.</tp:taxon-status><xref ref-type="fig" rid="F2">Figs 4</xref><xref ref-type="fig" rid="F3">, 9</xref><xref ref-type="fig" rid="F4">, 14</xref><xref ref-type="fig" rid="F8">, 38</xref></tp:nomenclature><tp:treatment-sec sec-type="type locality" id="SECID0ED3AE"><title>Type locality.</title><p>Laos, Louang Namtha Province, 10 km E Muang Sing, 21°09–10'N, 101°13–15'E, alt. 750–1400 m.</p></tp:treatment-sec><tp:treatment-sec sec-type="type material" id="SECID0EI3AE"><title>Type material.</title><p><bold><italic>Holotype</italic></bold> (<named-content xmlns:xlink="http://www.w3.org/1999/xlink" content-type="dwc:institutional_code" xlink:title="Naturhistorisches Museum, Basel" xlink:href="http://grbio.org/institution/naturhistorisches-museum-basel" xlink:type="simple">NMB</named-content>): ♂, “Laos, Louang Namtha prov., 10 km E Muang Sing, 750–1400 m, Ban Oudonsinh B. Nam Det \ B. Nam Mai, 21°09–10'N \ 101°13–15'E, 14.–20.V.2011” \ “NHMB Basel Laos 2011 Expedition D. Hauk &amp; M. Geiser” [printed white labels] \ “HOLOTYPUS <tp:taxon-name><tp:taxon-name-part taxon-name-part-type="genus" reg="Microdytes">Microdytes</tp:taxon-name-part><tp:taxon-name-part taxon-name-part-type="species" reg="maximiliani">maximiliani</tp:taxon-name-part></tp:taxon-name> sp. nov. Wewalka &amp; Okada 2022” [printed red label]. <bold><italic>Paratypes</italic></bold> (4 exs.): 2♂♂, 1♀, with same data as the holotype (<abbrev xmlns:xlink="http://www.w3.org/1999/xlink" xlink:title="Collection Günther Wewalka" id="ABBRID0EE4AE" xlink:type="simple">CGW</abbrev>, <named-content xmlns:xlink="http://www.w3.org/1999/xlink" content-type="dwc:institutional_code" xlink:title="Naturhistorisches Museum, Basel" xlink:href="http://grbio.org/institution/naturhistorisches-museum-basel" xlink:type="simple">NMB</named-content>, <named-content xmlns:xlink="http://www.w3.org/1999/xlink" content-type="dwc:institutional_code" xlink:title="National Museum (Natural History), Prague" xlink:href="http://grbio.org/institution/national-museum-prague-1" xlink:type="simple">NMP</named-content>); 1♀, China: Yunnan, Xishuangbanna, ca. 10 km NW Menglun, ca. 700–800 m, 7.XI.1999, M. Jäch et al. (CWBS 360) (<named-content xmlns:xlink="http://www.w3.org/1999/xlink" content-type="dwc:institutional_code" xlink:title="Naturhistorisches Museum Wien" xlink:href="http://grbio.org/institution/naturhistorisches-museum-wien-1" xlink:type="simple">NMW</named-content>). All paratypes are provided with printed red paratype labels.</p></tp:treatment-sec><tp:treatment-sec sec-type="diagnosis" id="SECID0EU4AE"><title>Diagnosis.</title><p><italic><tp:taxon-name><tp:taxon-name-part taxon-name-part-type="genus" reg="Microdytes">Microdytes</tp:taxon-name-part><tp:taxon-name-part taxon-name-part-type="species" reg="maximiliani">maximiliani</tp:taxon-name-part></tp:taxon-name></italic> sp. nov. resembles <italic><tp:taxon-name><tp:taxon-name-part taxon-name-part-type="genus" reg="Microdytes">M.</tp:taxon-name-part><tp:taxon-name-part taxon-name-part-type="species" reg="satoi">satoi</tp:taxon-name-part></tp:taxon-name></italic> Wewalka, 1997 in coloration of pronotum and elytra but differs from this species by darker head, larger size, a distinct impression on lateral side in anterior third of elytron (Fig. <xref ref-type="fig" rid="F8">38</xref>) and male genitalia. It is similar to <italic><tp:taxon-name><tp:taxon-name-part taxon-name-part-type="genus" reg="Microdytes">M.</tp:taxon-name-part><tp:taxon-name-part taxon-name-part-type="species" reg="paoloi">paoloi</tp:taxon-name-part></tp:taxon-name></italic> Wewalka, 2011 in size and coloration of pronotum but can be distinguished by elytral markings, the impression on lateral side of elytron and male genitalia. The shape of median lobe of aedeagus of <italic><tp:taxon-name><tp:taxon-name-part taxon-name-part-type="genus" reg="Microdytes">M.</tp:taxon-name-part><tp:taxon-name-part taxon-name-part-type="species" reg="maximiliani">maximiliani</tp:taxon-name-part></tp:taxon-name></italic> is very similar to that of <italic><tp:taxon-name><tp:taxon-name-part taxon-name-part-type="genus" reg="Microdytes">M.</tp:taxon-name-part><tp:taxon-name-part taxon-name-part-type="species" reg="schoenmanni">schoenmanni</tp:taxon-name-part></tp:taxon-name></italic> Wewalka, 1997, but this species is much smaller and differs in coloration, punctation and a missing impression on lateral side of elytron.</p></tp:treatment-sec><tp:treatment-sec sec-type="description" id="SECID0EV6AE"><title>Description.</title><p><bold><italic>Measurements</italic>.</bold><abbrev xmlns:xlink="http://www.w3.org/1999/xlink" xlink:title="total body length" id="ABBRID0EBAAG" xlink:type="simple">TL</abbrev> = 1.60–2.00 mm (1.86 mm), <abbrev xmlns:xlink="http://www.w3.org/1999/xlink" xlink:title="total body length" id="ABBRID0EFAAG" xlink:type="simple">TL</abbrev>-h = 1.40–1.80 mm (1.61 mm), <abbrev xmlns:xlink="http://www.w3.org/1999/xlink" xlink:title="maximum width of body" id="ABBRID0EJAAG" xlink:type="simple">MW</abbrev> = 1.30–1.35 mm (1.30 mm), <abbrev xmlns:xlink="http://www.w3.org/1999/xlink" xlink:title="total body length/maximum width of body" id="ABBRID0ENAAG" xlink:type="simple">TL/MW</abbrev> = 1.23–1.43 (1.43). Body broad and regularly oval, quite convex (Figs <xref ref-type="fig" rid="F2">4</xref>, <xref ref-type="fig" rid="F8">38</xref>).</p><p><bold><italic>Coloration</italic>.</bold> Head dark reddish brown, darker on vertex and along eyes. Pronotum dark brown. Elytron dark brown with yellowish brown markings forming a distinct transverse band near base not reaching suture and lateral margin, a post-median lateral spot often connected with a triangular spot near apex (Figs <xref ref-type="fig" rid="F2">4</xref>, <xref ref-type="fig" rid="F3">9</xref>). Elytral epipleuron and ventral surface dark brown to black. Legs, antennae and palpi reddish brown.</p><p><bold><italic>Sculpture and structure</italic>.</bold> Head finely and sparsely punctured, stronger punctures along eyes and on vertex; with fine microreticulation missing on vertex; clypeus not bordered. Pronotum irregularly punctured with sparse fine punctures and strong punctures concentrated along posterior margin and sparsely on disc; without microreticulation; lateral margins finely bordered, scarcely rounded. Elytron quite regularly, moderately densely and fairly strongly punctured, with traces of two longitudinal rows of punctures; highly polished and shining; without microreticulation; with a distinct impression on lateral side in anterior third (Fig. <xref ref-type="fig" rid="F8">38</xref>). Ventral surface: metacoxae, metasternum and abdomen moderately strongly but very sparsely punctured; without microreticulation.</p><p><bold>Male.</bold> Median lobe of aedeagus in ventral aspect slightly tapered from base to apex, expanded before apex, apex truncate (Fig. <xref ref-type="fig" rid="F4">14A</xref>); in lateral aspect straight, tapered in apical ninth, apex bent downwards (Fig. <xref ref-type="fig" rid="F4">14B</xref>). Parameres narrow triangular in lateral aspect (Fig. <xref ref-type="fig" rid="F4">14C, D</xref>).</p><p><bold>Female.</bold> Without secondary sexual characters. Sclerotized spermatheca not found.</p></tp:treatment-sec><tp:treatment-sec sec-type="variation" id="SECID0EHCAG"><title>Variation.</title><p>Variation of markings is shown in Fig. <xref ref-type="fig" rid="F3">9</xref>.</p></tp:treatment-sec><tp:treatment-sec sec-type="etymology" id="SECID0ERCAG"><title>Etymology.</title><p>This species is dedicated to Maximilian Bramböck, Vienna, Austria. The species epithet is a name in the genitive singular.</p></tp:treatment-sec><tp:treatment-sec sec-type="habitat" id="SECID0EWCAG"><title>Habitat.</title><p>The species was collected in Yunnan in a 1–2-m wide stream flowing through dense primary forest (<xref ref-type="bibr" rid="B9">Jäch and Ji 2003</xref>).</p></tp:treatment-sec><tp:treatment-sec sec-type="distribution" id="SECID0EADAG"><title>Distribution.</title><p>Laos: Louang Namtha Province; China: Yunnan Province.</p></tp:treatment-sec><tp:treatment-sec><!--Section generated to contain objects referenced in tp:taxon-treatment.--><fig id="F2" position="float" orientation="portrait"><object-id xmlns:xlink="http://www.w3.org/1999/xlink" content-type="doi" xlink:type="simple">10.3897/zookeys.1159.99218.figures2-6</object-id><object-id xmlns:xlink="http://www.w3.org/1999/xlink" content-type="arpha" xlink:type="simple">01FACB9E-3443-5970-977A-CAC3765E94EC</object-id><label>Figures 2–6.</label><caption><p>Habitus of <bold>2</bold><italic><tp:taxon-name><tp:taxon-name-part taxon-name-part-type="genus" reg="Microdytes">Microdytes</tp:taxon-name-part><tp:taxon-name-part taxon-name-part-type="species" reg="eliasi">eliasi</tp:taxon-name-part></tp:taxon-name></italic> sp. nov., female, paratype <bold>3</bold><italic><tp:taxon-name><tp:taxon-name-part taxon-name-part-type="genus" reg="Microdytes">M.</tp:taxon-name-part><tp:taxon-name-part taxon-name-part-type="species" reg="jeenthongi">jeenthongi</tp:taxon-name-part></tp:taxon-name></italic> sp. nov., male, holotype <bold>4</bold><italic><tp:taxon-name><tp:taxon-name-part taxon-name-part-type="genus" reg="Microdytes">M.</tp:taxon-name-part><tp:taxon-name-part taxon-name-part-type="species" reg="maximiliani">maximiliani</tp:taxon-name-part></tp:taxon-name></italic> sp. nov., male, holotype <bold>5</bold><italic><tp:taxon-name><tp:taxon-name-part taxon-name-part-type="genus" reg="Microdytes">M.</tp:taxon-name-part><tp:taxon-name-part taxon-name-part-type="species" reg="sekaensis">sekaensis</tp:taxon-name-part></tp:taxon-name></italic> sp. nov., male, holotype <bold>6</bold><italic><tp:taxon-name><tp:taxon-name-part taxon-name-part-type="genus" reg="Microdytes">M.</tp:taxon-name-part><tp:taxon-name-part taxon-name-part-type="species" reg="ubonensis">ubonensis</tp:taxon-name-part></tp:taxon-name></italic> sp. nov., male, holotype. Scale bar: 1.0 mm.</p></caption><graphic xmlns:xlink="http://www.w3.org/1999/xlink" xlink:href="zookeys-1159-087_article-99218__-g002.jpg" position="float" orientation="portrait" xlink:type="simple" id="oo_842221.jpg"><uri content-type="original_file" xlink:type="simple">https://binary.pensoft.net/fig/842221</uri></graphic></fig><fig id="F3" position="float" orientation="portrait"><object-id xmlns:xlink="http://www.w3.org/1999/xlink" content-type="doi" xlink:type="simple">10.3897/zookeys.1159.99218.figures7-11</object-id><object-id xmlns:xlink="http://www.w3.org/1999/xlink" content-type="arpha" xlink:type="simple">A9A3A80C-C397-5507-8EA6-7ED47A02BBBE</object-id><label>Figures 7–11.</label><caption><p>Variation of markings of <bold>7</bold><italic><tp:taxon-name><tp:taxon-name-part taxon-name-part-type="genus" reg="Microdytes">Microdytes</tp:taxon-name-part><tp:taxon-name-part taxon-name-part-type="species" reg="eliasi">eliasi</tp:taxon-name-part></tp:taxon-name></italic> sp. nov. <bold>8</bold><italic><tp:taxon-name><tp:taxon-name-part taxon-name-part-type="genus" reg="Microdytes">M.</tp:taxon-name-part><tp:taxon-name-part taxon-name-part-type="species" reg="jeenthongi">jeenthongi</tp:taxon-name-part></tp:taxon-name></italic> sp. nov <bold>9</bold><italic><tp:taxon-name><tp:taxon-name-part taxon-name-part-type="genus" reg="Microdytes">M.</tp:taxon-name-part><tp:taxon-name-part taxon-name-part-type="species" reg="maximiliani">maximiliani</tp:taxon-name-part></tp:taxon-name></italic> sp. nov. <bold>10</bold><italic><tp:taxon-name><tp:taxon-name-part taxon-name-part-type="genus" reg="Microdytes">M.</tp:taxon-name-part><tp:taxon-name-part taxon-name-part-type="species" reg="sekaensis">sekaensis</tp:taxon-name-part></tp:taxon-name></italic> sp. nov. <bold>11</bold><italic><tp:taxon-name><tp:taxon-name-part taxon-name-part-type="genus" reg="Microdytes">M.</tp:taxon-name-part><tp:taxon-name-part taxon-name-part-type="species" reg="ubonensis">ubonensis</tp:taxon-name-part></tp:taxon-name></italic> sp. nov. Scale bar: 1.0 mm.</p></caption><graphic xmlns:xlink="http://www.w3.org/1999/xlink" xlink:href="zookeys-1159-087_article-99218__-g003.jpg" position="float" orientation="portrait" xlink:type="simple" id="oo_842222.jpg"><uri content-type="original_file" xlink:type="simple">https://binary.pensoft.net/fig/842222</uri></graphic></fig><fig id="F4" position="float" orientation="portrait"><object-id xmlns:xlink="http://www.w3.org/1999/xlink" content-type="doi" xlink:type="simple">10.3897/zookeys.1159.99218.figures12-14</object-id><object-id xmlns:xlink="http://www.w3.org/1999/xlink" content-type="arpha" xlink:type="simple">E92FD56B-79C5-56F5-9357-52B948EB7B05</object-id><label>Figures 12–14.</label><caption><p><bold>12</bold><italic><tp:taxon-name><tp:taxon-name-part taxon-name-part-type="genus" reg="Microdytes">Microdytes</tp:taxon-name-part><tp:taxon-name-part taxon-name-part-type="species" reg="eliasi">eliasi</tp:taxon-name-part></tp:taxon-name></italic> sp. nov. <bold>13</bold><italic><tp:taxon-name><tp:taxon-name-part taxon-name-part-type="genus" reg="Microdytes">M.</tp:taxon-name-part><tp:taxon-name-part taxon-name-part-type="species" reg="jeenthongi">jeenthongi</tp:taxon-name-part></tp:taxon-name></italic> sp. nov. <bold>14</bold><italic><tp:taxon-name><tp:taxon-name-part taxon-name-part-type="genus" reg="Microdytes">M.</tp:taxon-name-part><tp:taxon-name-part taxon-name-part-type="species" reg="maximiliani">maximiliani</tp:taxon-name-part></tp:taxon-name></italic> sp. nov. <bold>A</bold> median lobe in ventral aspect <bold>B</bold> median lobe in lateral aspect <bold>C</bold> left paramere in lateral aspect <bold>D</bold> right paramere in medial aspect. Scale bar: 0.25 mm.</p></caption><graphic xmlns:xlink="http://www.w3.org/1999/xlink" xlink:href="zookeys-1159-087_article-99218__-g004.jpg" position="float" orientation="portrait" xlink:type="simple" id="oo_842223.jpg"><uri content-type="original_file" xlink:type="simple">https://binary.pensoft.net/fig/842223</uri></graphic></fig><fig id="F8" position="float" orientation="portrait"><object-id xmlns:xlink="http://www.w3.org/1999/xlink" content-type="doi" xlink:type="simple">10.3897/zookeys.1159.99218.figures38-40</object-id><object-id xmlns:xlink="http://www.w3.org/1999/xlink" content-type="arpha" xlink:type="simple">7CFC7AC3-6360-51B8-8006-C125D7A2123B</object-id><label>Figures 38–40.</label><caption><p>Diagnostic characters of <italic><tp:taxon-name><tp:taxon-name-part taxon-name-part-type="genus" reg="Microdytes">Microdytes</tp:taxon-name-part></tp:taxon-name></italic> species. <bold>38</bold> Impression of lateral side (<italic><tp:taxon-name><tp:taxon-name-part taxon-name-part-type="genus" reg="Microdytes">M.</tp:taxon-name-part><tp:taxon-name-part taxon-name-part-type="species" reg="maximiliani">maximiliani</tp:taxon-name-part></tp:taxon-name></italic> sp. nov.) <bold>39</bold> ventral surface <bold>A</bold> with setae (<italic><tp:taxon-name><tp:taxon-name-part taxon-name-part-type="genus" reg="Microdytes">M.</tp:taxon-name-part><tp:taxon-name-part taxon-name-part-type="species" reg="heineri">heineri</tp:taxon-name-part></tp:taxon-name></italic>) <bold>B</bold> with very coarse punctures (<italic><tp:taxon-name><tp:taxon-name-part taxon-name-part-type="genus" reg="Microdytes">M.</tp:taxon-name-part><tp:taxon-name-part taxon-name-part-type="species" reg="schoedli">schoedli</tp:taxon-name-part></tp:taxon-name></italic>) <bold>C</bold> with coarse punctures (<italic><tp:taxon-name><tp:taxon-name-part taxon-name-part-type="genus" reg="Microdytes">M.</tp:taxon-name-part><tp:taxon-name-part taxon-name-part-type="species" reg="maculatus">maculatus</tp:taxon-name-part></tp:taxon-name></italic>) <bold>D</bold> with fine punctures (<italic><tp:taxon-name><tp:taxon-name-part taxon-name-part-type="genus" reg="Microdytes">M.</tp:taxon-name-part><tp:taxon-name-part taxon-name-part-type="species" reg="balkei">balkei</tp:taxon-name-part></tp:taxon-name></italic>) <bold>E</bold> with very fine punctures (<italic><tp:taxon-name><tp:taxon-name-part taxon-name-part-type="genus" reg="Microdytes">M.</tp:taxon-name-part><tp:taxon-name-part taxon-name-part-type="species" reg="jeenthongi">jeenthongi</tp:taxon-name-part></tp:taxon-name></italic> sp. nov.) <bold>40</bold> clypeus bead <bold>A</bold> not bordered (<italic><tp:taxon-name><tp:taxon-name-part taxon-name-part-type="genus" reg="Microdytes">M.</tp:taxon-name-part><tp:taxon-name-part taxon-name-part-type="species" reg="ubonensis">ubonensis</tp:taxon-name-part></tp:taxon-name></italic> sp. nov.) <bold>B</bold> finely bordered (<italic><tp:taxon-name><tp:taxon-name-part taxon-name-part-type="genus" reg="Microdytes">M.</tp:taxon-name-part><tp:taxon-name-part taxon-name-part-type="species" reg="schwendingeri">schwendingeri</tp:taxon-name-part></tp:taxon-name></italic>) <bold>C</bold> produced (<italic><tp:taxon-name><tp:taxon-name-part taxon-name-part-type="genus" reg="Microdytes">M.</tp:taxon-name-part><tp:taxon-name-part taxon-name-part-type="species" reg="dimorphus">dimorphus</tp:taxon-name-part></tp:taxon-name></italic>).</p></caption><graphic xmlns:xlink="http://www.w3.org/1999/xlink" xlink:href="zookeys-1159-087_article-99218__-g008.jpg" position="float" orientation="portrait" xlink:type="simple" id="oo_842228.jpg"><uri content-type="original_file" xlink:type="simple">https://binary.pensoft.net/fig/842228</uri></graphic></fig></tp:treatment-sec><ref-list><ref id="B9"><mixed-citation xmlns:xlink="http://www.w3.org/1999/xlink" xlink:type="simple"><person-group><name name-style="western"><surname>Jäch</surname><given-names>MA</given-names></name><name name-style="western"><surname>Ji</surname><given-names>L</given-names></name></person-group> (<year>2003</year>) China Water Beetle Survey (1999–2003), 20 pp. In: Jäch MA, Ji L (Eds) Water Beetles of China (Vol. III). Zoologisch-Botanische Gesellschaft and Wiener Coleopterologenverein, Wien, [vi +] 572 pp.</mixed-citation></ref></ref-list></tp:taxon-treatment>
