# Supplementary material for: ﻿A review of Microdytes J. Balfour-Browne, 1946 from Thailand, Laos, and Cambodia with descriptions of five new species and new records (Coleoptera, Dytiscidae)
Source: Zookeys. 2023 Apr 25;1159:87–119. doi: 10.3897/zookeys.1159.99218 (PMC10193578; doi:10.3897/zookeys.1159.99218)
Supplement: XML Treatment for Microdytes sekaensis [file zookeys.1159.99218-treatment4.xml]

<!DOCTYPE tp:taxon-treatment
  PUBLIC "-//TaxonX//DTD Taxonomic Treatment Publishing DTD v0 20100105//EN" "tax-treatment-NSO.dtd">
<tp:taxon-treatment xmlns:tp="http://www.plazi.org/taxpub"><tp:treatment-meta><kwd-group><label>Taxon classification</label><kwd>
                <named-content content-type="kingdom">Animalia</named-content>
              </kwd><kwd>
                <named-content content-type="order">Coleoptera</named-content>
              </kwd><kwd>
                <named-content content-type="family">Dytiscidae</named-content>
              </kwd></kwd-group><mixed-citation publication-type="journal"><person-group><name><surname>Okada</surname><given-names>Ryohei</given-names></name><name><surname>Jaitrong</surname><given-names>Weeyawat</given-names></name><name><surname>Wewalka</surname><given-names>Günther</given-names></name></person-group><article-title>﻿A review of <italic><tp:taxon-name><tp:taxon-name-part taxon-name-part-type="genus" reg="Microdytes">Microdytes</tp:taxon-name-part></tp:taxon-name></italic> J. Balfour-Browne, 1946 from Thailand, Laos, and Cambodia with descriptions of five new species and new records (<tp:taxon-name><tp:taxon-name-part taxon-name-part-type="order">Coleoptera</tp:taxon-name-part></tp:taxon-name>, <tp:taxon-name><tp:taxon-name-part taxon-name-part-type="family">Dytiscidae</tp:taxon-name-part></tp:taxon-name>)</article-title><source>Zookeys</source><day>25</day><month>04</month><year>2023</year><volume>1159</volume><fpage>87</fpage><lpage>119</lpage><pub-id pub-id-type="doi">10.3897/zookeys.1159.99218</pub-id></mixed-citation></tp:treatment-meta><tp:nomenclature><label>﻿</label><tp:taxon-name>
              <object-id xmlns:xlink="http://www.w3.org/1999/xlink" content-type="arpha" xlink:type="simple">1D47CF0C-5B88-54CD-AE37-D1797CB021E7</object-id>
              <tp:taxon-name-part taxon-name-part-type="genus" reg="Microdytes">Microdytes</tp:taxon-name-part>
              <tp:taxon-name-part taxon-name-part-type="species" reg="sekaensis">sekaensis</tp:taxon-name-part>
              <object-id xmlns:xlink="http://www.w3.org/1999/xlink" content-type="zoobank" xlink:type="simple">https://zoobank.org/FC40E421-E223-493B-A4C8-9F9B94978DE2</object-id>
            </tp:taxon-name><tp:taxon-authority>Okada &amp; Wewalka</tp:taxon-authority><tp:taxon-status xmlns:xlink="http://www.w3.org/1999/xlink" xlink:type="simple">sp. nov.</tp:taxon-status><xref ref-type="fig" rid="F2">Figs 5</xref><xref ref-type="fig" rid="F3">, 10</xref><xref ref-type="fig" rid="F5">, 15</xref></tp:nomenclature><tp:treatment-sec sec-type="type locality" id="SECID0E2EAG"><title>Type locality.</title><p>Thailand, Bueng Kan Province, Seka District, Ban Tong, <named-content xmlns:xlink="http://www.w3.org/1999/xlink" content-type="dwc:verbatimCoordinates" xlink:type="simple"><named-content content-type="geo-json" specific-use="{&#34;type&#34;:&#34;Point&#34;,&#34;coordinates&#34;:[103.993056,18.137778]}" id="NCID0EEFAG" xlink:type="simple">18°08'16"N, 103°59'35"E</named-content></named-content>, alt. 190 m.</p></tp:treatment-sec><tp:treatment-sec sec-type="type material" id="SECID0EJFAG"><title>Type material.</title><p><bold><italic>Holotype</italic></bold> (<abbrev xmlns:xlink="http://www.w3.org/1999/xlink" xlink:title="Thailand Natural History Museum" id="ABBRID0EUFAG" xlink:type="simple">THNHM</abbrev>): ♂, “THAI: Bueng Kan Seka Dist., Ban Tong St. 206 (alt. 190 m) 28.XII.2020 R. Okada leg. \ HOLOTYPE <tp:taxon-name><tp:taxon-name-part taxon-name-part-type="genus" reg="Microdytes">Microdytes</tp:taxon-name-part><tp:taxon-name-part taxon-name-part-type="species" reg="sekaensis">sekaensis</tp:taxon-name-part></tp:taxon-name> sp. nov. Okada &amp; Wewalka 2022” [printed red label]. <bold><italic>Paratypes</italic></bold> (37 exs.): 1♂, with same data as the holotype (<abbrev xmlns:xlink="http://www.w3.org/1999/xlink" xlink:title="Collection Günther Wewalka" id="ABBRID0EFGAG" xlink:type="simple">CGW</abbrev>); 36 exs., Laos, Bolikhamsay Province, Nam Kading NPA, Tad Paloy campsite, 18°21–23'N, 104°09'E, alt. 250–400 m, 24.–28.V.2011, NHMB Basel Laos 2011 Expedition, M. Geiser, D. Hauk, A. Phantala &amp; E. Vongphachan leg. (<abbrev xmlns:xlink="http://www.w3.org/1999/xlink" xlink:title="Collection Günther Wewalka" id="ABBRID0EJGAG" xlink:type="simple">CGW</abbrev>, <abbrev xmlns:xlink="http://www.w3.org/1999/xlink" xlink:title="Collection Ryohei Okada" id="ABBRID0ENGAG" xlink:type="simple">CRO</abbrev>, <named-content xmlns:xlink="http://www.w3.org/1999/xlink" content-type="dwc:institutional_code" xlink:title="Naturhistorisches Museum, Basel" xlink:href="http://grbio.org/institution/naturhistorisches-museum-basel" xlink:type="simple">NMB</named-content>, <named-content xmlns:xlink="http://www.w3.org/1999/xlink" content-type="dwc:institutional_code" xlink:title="National Museum (Natural History), Prague" xlink:href="http://grbio.org/institution/national-museum-prague-1" xlink:type="simple">NMP</named-content>). All paratypes are provided with printed red paratype labels.</p></tp:treatment-sec><tp:treatment-sec sec-type="diagnosis" id="SECID0EZGAG"><title>Diagnosis.</title><p><italic><tp:taxon-name><tp:taxon-name-part taxon-name-part-type="genus" reg="Microdytes">Microdytes</tp:taxon-name-part><tp:taxon-name-part taxon-name-part-type="species" reg="sekaensis">sekaensis</tp:taxon-name-part></tp:taxon-name></italic> sp. nov. resembles <italic><tp:taxon-name><tp:taxon-name-part taxon-name-part-type="genus" reg="Microdytes">M.</tp:taxon-name-part><tp:taxon-name-part taxon-name-part-type="species" reg="hainanensis">hainanensis</tp:taxon-name-part></tp:taxon-name></italic> Wewalka, 1997 and <italic><tp:taxon-name><tp:taxon-name-part taxon-name-part-type="genus" reg="Microdytes">M.</tp:taxon-name-part><tp:taxon-name-part taxon-name-part-type="species" reg="schwendingeri">schwendingeri</tp:taxon-name-part></tp:taxon-name></italic> Wewalka, 1997 (Figs <xref ref-type="fig" rid="F7">34</xref>, <xref ref-type="fig" rid="F8">40B</xref>) in habitus and size but differs by elytral markings and clypeus not bordered. Size and coloration of <italic><tp:taxon-name><tp:taxon-name-part taxon-name-part-type="genus" reg="Microdytes">M.</tp:taxon-name-part><tp:taxon-name-part taxon-name-part-type="species" reg="sekaensis">sekaensis</tp:taxon-name-part></tp:taxon-name></italic> sp. nov. is also similar to those of <italic><tp:taxon-name><tp:taxon-name-part taxon-name-part-type="genus" reg="Microdytes">M.</tp:taxon-name-part><tp:taxon-name-part taxon-name-part-type="species" reg="gabrielae">gabrielae</tp:taxon-name-part></tp:taxon-name></italic> Wewalka, 1997 (Fig. <xref ref-type="fig" rid="F7">23</xref>), but it is distinguishable from the latter by the more rounded-oval body and finely and sparsely punctured ventral surface.</p></tp:treatment-sec><tp:treatment-sec sec-type="description" id="SECID0ECJAG"><title>Description.</title><p><bold><italic>Measurements</italic>.</bold><abbrev xmlns:xlink="http://www.w3.org/1999/xlink" xlink:title="total body length" id="ABBRID0ENJAG" xlink:type="simple">TL</abbrev> = 1.34–1.36 mm (1.36 mm), <abbrev xmlns:xlink="http://www.w3.org/1999/xlink" xlink:title="total body length" id="ABBRID0ERJAG" xlink:type="simple">TL</abbrev>-h = 0.92–0.93 mm (0.93 mm), <abbrev xmlns:xlink="http://www.w3.org/1999/xlink" xlink:title="maximum width of body" id="ABBRID0EVJAG" xlink:type="simple">MW</abbrev> = 0.99–1.01 mm (1.01 mm), <abbrev xmlns:xlink="http://www.w3.org/1999/xlink" xlink:title="total body length/maximum width of body" id="ABBRID0EZJAG" xlink:type="simple">TL/MW</abbrev> = 1.35–1.36 (1.35). Body broadly oval, strongly convex (Fig. <xref ref-type="fig" rid="F2">5</xref>).</p><p><bold><italic>Coloration</italic>.</bold> Head yellowish brown. Pronotum yellowish brown, along posterior margin narrowly dark brown. Elytron reddish brown to dark brown with two yellowish brown spots: one basal spot not reaching base, one anterior lateral spot continuing along the lateral margin to a post-median lateral spot and a transverse spot near apex, also with a round median spot near suture (Figs <xref ref-type="fig" rid="F2">5</xref>, <xref ref-type="fig" rid="F3">10</xref>). Ventral surface predominantly yellowish brown. Legs, antennae and palpi yellowish brown.</p><p><bold><italic>Sculpture and structure</italic>.</bold> Head very finely and sparsely, slightly irregularly punctured; entirely and distinctly microreticulate; clypeus not bordered. Pronotum quite irregularly, finely, and sparsely punctured on the disc, additionally with coarser punctures at medial part of posterior margin; without microreticulation; lateral margins finely bordered, regularly rounded. Elytron fairly finely, regularly, and moderately densely punctured, progressively finer and sparser towards lateral margin; two longitudinal rows of punctures moderately distinct; highly polished and shining; without microreticulation. Ventral surface: metacoxae and metasternum finely and sparsely punctured, epipleura and abdomen almost without punctures; without microreticulation.</p><p><bold>Male.</bold> Median lobe of aedeagus in ventral aspect slightly tapered from base to apex and narrowly constricted before apex, apex spoon shaped (Fig. <xref ref-type="fig" rid="F5">15A</xref>); in lateral aspect slightly curved with an arrowhead shaped apical expansion (Fig. <xref ref-type="fig" rid="F5">15B</xref>). Paramere narrowly trapezoid in lateral aspect (Fig. <xref ref-type="fig" rid="F5">15C, D</xref>).</p><fig id="F5" position="float" orientation="portrait"><object-id xmlns:xlink="http://www.w3.org/1999/xlink" content-type="doi" xlink:type="simple">10.3897/zookeys.1159.99218.figures15-16</object-id><object-id xmlns:xlink="http://www.w3.org/1999/xlink" content-type="arpha" xlink:type="simple">E316E8D7-56A8-50FA-A728-90F48C4846E7</object-id><label>Figures 15, 16.</label><caption><p><bold>15</bold><italic><tp:taxon-name><tp:taxon-name-part taxon-name-part-type="genus" reg="Microdytes">Microdytes</tp:taxon-name-part><tp:taxon-name-part taxon-name-part-type="species" reg="sekaensis">sekaensis</tp:taxon-name-part></tp:taxon-name></italic> sp. nov. <bold>16</bold><italic><tp:taxon-name><tp:taxon-name-part taxon-name-part-type="genus" reg="Microdytes">M.</tp:taxon-name-part><tp:taxon-name-part taxon-name-part-type="species" reg="ubonensis">ubonensis</tp:taxon-name-part></tp:taxon-name></italic> sp. nov. <bold>A</bold> median lobe in ventral aspect <bold>B</bold> median lobe in lateral aspect <bold>C</bold> left paramere in lateral aspect <bold>D</bold> right paramere in medial aspect. Scale bar: 0.25 mm.</p></caption><graphic xmlns:xlink="http://www.w3.org/1999/xlink" xlink:href="zookeys-1159-087_article-99218__-g005.jpg" position="float" orientation="portrait" xlink:type="simple" id="oo_842225.jpg"><uri content-type="original_file" xlink:type="simple">https://binary.pensoft.net/fig/842225</uri></graphic></fig><p><bold>Female.</bold> Without secondary sexual characters. Sclerotized spermatheca not found.</p></tp:treatment-sec><tp:treatment-sec sec-type="variation" id="SECID0E1MAG"><title>Variation.</title><p>Variation of markings is shown in Fig. <xref ref-type="fig" rid="F3">10</xref>.</p></tp:treatment-sec><tp:treatment-sec sec-type="etymology" id="SECID0EENAG"><title>Etymology.</title><p>This species is named after the district name of the type locality.</p></tp:treatment-sec><tp:treatment-sec sec-type="habitat" id="SECID0EJNAG"><title>Habitat.</title><p>This species was collected in the remaining water pools in a dried-up stream which had a sandy bottom with rich leaf deposits (Fig. <xref ref-type="fig" rid="F11">47</xref>).</p></tp:treatment-sec><tp:treatment-sec sec-type="distribution" id="SECID0ETNAG"><title>Distribution.</title><p>Thailand: Bueng Kan Province; Laos: Bolikhamsay Province.</p></tp:treatment-sec><tp:treatment-sec><!--Section generated to contain objects referenced in tp:taxon-treatment.--><fig id="F2" position="float" orientation="portrait"><object-id xmlns:xlink="http://www.w3.org/1999/xlink" content-type="doi" xlink:type="simple">10.3897/zookeys.1159.99218.figures2-6</object-id><object-id xmlns:xlink="http://www.w3.org/1999/xlink" content-type="arpha" xlink:type="simple">01FACB9E-3443-5970-977A-CAC3765E94EC</object-id><label>Figures 2–6.</label><caption><p>Habitus of <bold>2</bold><italic><tp:taxon-name><tp:taxon-name-part taxon-name-part-type="genus" reg="Microdytes">Microdytes</tp:taxon-name-part><tp:taxon-name-part taxon-name-part-type="species" reg="eliasi">eliasi</tp:taxon-name-part></tp:taxon-name></italic> sp. nov., female, paratype <bold>3</bold><italic><tp:taxon-name><tp:taxon-name-part taxon-name-part-type="genus" reg="Microdytes">M.</tp:taxon-name-part><tp:taxon-name-part taxon-name-part-type="species" reg="jeenthongi">jeenthongi</tp:taxon-name-part></tp:taxon-name></italic> sp. nov., male, holotype <bold>4</bold><italic><tp:taxon-name><tp:taxon-name-part taxon-name-part-type="genus" reg="Microdytes">M.</tp:taxon-name-part><tp:taxon-name-part taxon-name-part-type="species" reg="maximiliani">maximiliani</tp:taxon-name-part></tp:taxon-name></italic> sp. nov., male, holotype <bold>5</bold><italic><tp:taxon-name><tp:taxon-name-part taxon-name-part-type="genus" reg="Microdytes">M.</tp:taxon-name-part><tp:taxon-name-part taxon-name-part-type="species" reg="sekaensis">sekaensis</tp:taxon-name-part></tp:taxon-name></italic> sp. nov., male, holotype <bold>6</bold><italic><tp:taxon-name><tp:taxon-name-part taxon-name-part-type="genus" reg="Microdytes">M.</tp:taxon-name-part><tp:taxon-name-part taxon-name-part-type="species" reg="ubonensis">ubonensis</tp:taxon-name-part></tp:taxon-name></italic> sp. nov., male, holotype. Scale bar: 1.0 mm.</p></caption><graphic xmlns:xlink="http://www.w3.org/1999/xlink" xlink:href="zookeys-1159-087_article-99218__-g002.jpg" position="float" orientation="portrait" xlink:type="simple" id="oo_842221.jpg"><uri content-type="original_file" xlink:type="simple">https://binary.pensoft.net/fig/842221</uri></graphic></fig><fig id="F3" position="float" orientation="portrait"><object-id xmlns:xlink="http://www.w3.org/1999/xlink" content-type="doi" xlink:type="simple">10.3897/zookeys.1159.99218.figures7-11</object-id><object-id xmlns:xlink="http://www.w3.org/1999/xlink" content-type="arpha" xlink:type="simple">A9A3A80C-C397-5507-8EA6-7ED47A02BBBE</object-id><label>Figures 7–11.</label><caption><p>Variation of markings of <bold>7</bold><italic><tp:taxon-name><tp:taxon-name-part taxon-name-part-type="genus" reg="Microdytes">Microdytes</tp:taxon-name-part><tp:taxon-name-part taxon-name-part-type="species" reg="eliasi">eliasi</tp:taxon-name-part></tp:taxon-name></italic> sp. nov. <bold>8</bold><italic><tp:taxon-name><tp:taxon-name-part taxon-name-part-type="genus" reg="Microdytes">M.</tp:taxon-name-part><tp:taxon-name-part taxon-name-part-type="species" reg="jeenthongi">jeenthongi</tp:taxon-name-part></tp:taxon-name></italic> sp. nov <bold>9</bold><italic><tp:taxon-name><tp:taxon-name-part taxon-name-part-type="genus" reg="Microdytes">M.</tp:taxon-name-part><tp:taxon-name-part taxon-name-part-type="species" reg="maximiliani">maximiliani</tp:taxon-name-part></tp:taxon-name></italic> sp. nov. <bold>10</bold><italic><tp:taxon-name><tp:taxon-name-part taxon-name-part-type="genus" reg="Microdytes">M.</tp:taxon-name-part><tp:taxon-name-part taxon-name-part-type="species" reg="sekaensis">sekaensis</tp:taxon-name-part></tp:taxon-name></italic> sp. nov. <bold>11</bold><italic><tp:taxon-name><tp:taxon-name-part taxon-name-part-type="genus" reg="Microdytes">M.</tp:taxon-name-part><tp:taxon-name-part taxon-name-part-type="species" reg="ubonensis">ubonensis</tp:taxon-name-part></tp:taxon-name></italic> sp. nov. Scale bar: 1.0 mm.</p></caption><graphic xmlns:xlink="http://www.w3.org/1999/xlink" xlink:href="zookeys-1159-087_article-99218__-g003.jpg" position="float" orientation="portrait" xlink:type="simple" id="oo_842222.jpg"><uri content-type="original_file" xlink:type="simple">https://binary.pensoft.net/fig/842222</uri></graphic></fig><fig id="F7" position="float" orientation="portrait"><object-id xmlns:xlink="http://www.w3.org/1999/xlink" content-type="doi" xlink:type="simple">10.3897/zookeys.1159.99218.figures18-37</object-id><object-id xmlns:xlink="http://www.w3.org/1999/xlink" content-type="arpha" xlink:type="simple">CD814307-8C5D-53E6-BFCA-41A54E2BA09B</object-id><label>Figures 18–37.</label><caption><p>Habitus of <bold>18</bold><italic><tp:taxon-name><tp:taxon-name-part taxon-name-part-type="genus" reg="Microdytes">Microdytes</tp:taxon-name-part><tp:taxon-name-part taxon-name-part-type="species" reg="akitai">akitai</tp:taxon-name-part></tp:taxon-name></italic><bold>19</bold><italic><tp:taxon-name><tp:taxon-name-part taxon-name-part-type="genus" reg="Microdytes">M.</tp:taxon-name-part><tp:taxon-name-part taxon-name-part-type="species" reg="balkei">balkei</tp:taxon-name-part></tp:taxon-name></italic><bold>20</bold><italic><tp:taxon-name><tp:taxon-name-part taxon-name-part-type="genus" reg="Microdytes">M.</tp:taxon-name-part><tp:taxon-name-part taxon-name-part-type="species" reg="dimorphus">dimorphus</tp:taxon-name-part></tp:taxon-name></italic><bold>21</bold><italic><tp:taxon-name><tp:taxon-name-part taxon-name-part-type="genus" reg="Microdytes">M.</tp:taxon-name-part><tp:taxon-name-part taxon-name-part-type="species" reg="feryi">feryi</tp:taxon-name-part></tp:taxon-name></italic> (paratype, from Myanmar) <bold>22</bold><italic><tp:taxon-name><tp:taxon-name-part taxon-name-part-type="genus" reg="Microdytes">M.</tp:taxon-name-part><tp:taxon-name-part taxon-name-part-type="species" reg="franzi">franzi</tp:taxon-name-part></tp:taxon-name></italic><bold>23</bold><italic><tp:taxon-name><tp:taxon-name-part taxon-name-part-type="genus" reg="Microdytes">M.</tp:taxon-name-part><tp:taxon-name-part taxon-name-part-type="species" reg="gabrielae">gabrielae</tp:taxon-name-part></tp:taxon-name></italic><bold>24</bold><italic><tp:taxon-name><tp:taxon-name-part taxon-name-part-type="genus" reg="Microdytes">M.</tp:taxon-name-part><tp:taxon-name-part taxon-name-part-type="species" reg="heineri">heineri</tp:taxon-name-part></tp:taxon-name></italic><bold>25</bold><italic><tp:taxon-name><tp:taxon-name-part taxon-name-part-type="genus" reg="Microdytes">M.</tp:taxon-name-part><tp:taxon-name-part taxon-name-part-type="species" reg="maculatus">maculatus</tp:taxon-name-part></tp:taxon-name></italic><bold>26</bold><italic><tp:taxon-name><tp:taxon-name-part taxon-name-part-type="genus" reg="Microdytes">M.</tp:taxon-name-part><tp:taxon-name-part taxon-name-part-type="species" reg="mariannae">mariannae</tp:taxon-name-part></tp:taxon-name></italic><bold>27</bold><italic><tp:taxon-name><tp:taxon-name-part taxon-name-part-type="genus" reg="Microdytes">M.</tp:taxon-name-part><tp:taxon-name-part taxon-name-part-type="species" reg="menopausis">menopausis</tp:taxon-name-part></tp:taxon-name></italic><bold>28</bold><italic><tp:taxon-name><tp:taxon-name-part taxon-name-part-type="genus" reg="Microdytes">M.</tp:taxon-name-part><tp:taxon-name-part taxon-name-part-type="species" reg="paoloi">paoloi</tp:taxon-name-part></tp:taxon-name></italic><bold>29</bold><italic><tp:taxon-name><tp:taxon-name-part taxon-name-part-type="genus" reg="Microdytes">M.</tp:taxon-name-part><tp:taxon-name-part taxon-name-part-type="species" reg="pasiricus">pasiricus</tp:taxon-name-part></tp:taxon-name></italic><bold>30</bold><italic><tp:taxon-name><tp:taxon-name-part taxon-name-part-type="genus" reg="Microdytes">M.</tp:taxon-name-part><tp:taxon-name-part taxon-name-part-type="species" reg="pederzanii">pederzanii</tp:taxon-name-part></tp:taxon-name></italic><bold>31</bold><italic><tp:taxon-name><tp:taxon-name-part taxon-name-part-type="genus" reg="Microdytes">M.</tp:taxon-name-part><tp:taxon-name-part taxon-name-part-type="species" reg="rocchii">rocchii</tp:taxon-name-part></tp:taxon-name></italic><bold>32</bold><italic><tp:taxon-name><tp:taxon-name-part taxon-name-part-type="genus" reg="Microdytes">M.</tp:taxon-name-part><tp:taxon-name-part taxon-name-part-type="species" reg="schoedli">schoedli</tp:taxon-name-part></tp:taxon-name></italic><bold>33</bold><italic><tp:taxon-name><tp:taxon-name-part taxon-name-part-type="genus" reg="Microdytes">M.</tp:taxon-name-part><tp:taxon-name-part taxon-name-part-type="species" reg="schoenmanni">schoenmanni</tp:taxon-name-part></tp:taxon-name></italic> (from Myanmar) <bold>34</bold><italic><tp:taxon-name><tp:taxon-name-part taxon-name-part-type="genus" reg="Microdytes">M.</tp:taxon-name-part><tp:taxon-name-part taxon-name-part-type="species" reg="schwendingeri">schwendingeri</tp:taxon-name-part></tp:taxon-name></italic><bold>35</bold><italic><tp:taxon-name><tp:taxon-name-part taxon-name-part-type="genus" reg="Microdytes">M.</tp:taxon-name-part><tp:taxon-name-part taxon-name-part-type="species" reg="shepardi">shepardi</tp:taxon-name-part></tp:taxon-name></italic><bold>36</bold><italic><tp:taxon-name><tp:taxon-name-part taxon-name-part-type="genus" reg="Microdytes">M.</tp:taxon-name-part><tp:taxon-name-part taxon-name-part-type="species" reg="shunichii">shunichii</tp:taxon-name-part></tp:taxon-name></italic><bold>37</bold><italic><tp:taxon-name><tp:taxon-name-part taxon-name-part-type="genus" reg="Microdytes">M.</tp:taxon-name-part><tp:taxon-name-part taxon-name-part-type="species" reg="zetteli">zetteli</tp:taxon-name-part></tp:taxon-name></italic>. Scale bar: 1.0 mm.</p></caption><graphic xmlns:xlink="http://www.w3.org/1999/xlink" xlink:href="zookeys-1159-087_article-99218__-g007.jpg" position="float" orientation="portrait" xlink:type="simple" id="oo_842227.jpg"><uri content-type="original_file" xlink:type="simple">https://binary.pensoft.net/fig/842227</uri></graphic></fig><fig id="F8" position="float" orientation="portrait"><object-id xmlns:xlink="http://www.w3.org/1999/xlink" content-type="doi" xlink:type="simple">10.3897/zookeys.1159.99218.figures38-40</object-id><object-id xmlns:xlink="http://www.w3.org/1999/xlink" content-type="arpha" xlink:type="simple">7CFC7AC3-6360-51B8-8006-C125D7A2123B</object-id><label>Figures 38–40.</label><caption><p>Diagnostic characters of <italic><tp:taxon-name><tp:taxon-name-part taxon-name-part-type="genus" reg="Microdytes">Microdytes</tp:taxon-name-part></tp:taxon-name></italic> species. <bold>38</bold> Impression of lateral side (<italic><tp:taxon-name><tp:taxon-name-part taxon-name-part-type="genus" reg="Microdytes">M.</tp:taxon-name-part><tp:taxon-name-part taxon-name-part-type="species" reg="maximiliani">maximiliani</tp:taxon-name-part></tp:taxon-name></italic> sp. nov.) <bold>39</bold> ventral surface <bold>A</bold> with setae (<italic><tp:taxon-name><tp:taxon-name-part taxon-name-part-type="genus" reg="Microdytes">M.</tp:taxon-name-part><tp:taxon-name-part taxon-name-part-type="species" reg="heineri">heineri</tp:taxon-name-part></tp:taxon-name></italic>) <bold>B</bold> with very coarse punctures (<italic><tp:taxon-name><tp:taxon-name-part taxon-name-part-type="genus" reg="Microdytes">M.</tp:taxon-name-part><tp:taxon-name-part taxon-name-part-type="species" reg="schoedli">schoedli</tp:taxon-name-part></tp:taxon-name></italic>) <bold>C</bold> with coarse punctures (<italic><tp:taxon-name><tp:taxon-name-part taxon-name-part-type="genus" reg="Microdytes">M.</tp:taxon-name-part><tp:taxon-name-part taxon-name-part-type="species" reg="maculatus">maculatus</tp:taxon-name-part></tp:taxon-name></italic>) <bold>D</bold> with fine punctures (<italic><tp:taxon-name><tp:taxon-name-part taxon-name-part-type="genus" reg="Microdytes">M.</tp:taxon-name-part><tp:taxon-name-part taxon-name-part-type="species" reg="balkei">balkei</tp:taxon-name-part></tp:taxon-name></italic>) <bold>E</bold> with very fine punctures (<italic><tp:taxon-name><tp:taxon-name-part taxon-name-part-type="genus" reg="Microdytes">M.</tp:taxon-name-part><tp:taxon-name-part taxon-name-part-type="species" reg="jeenthongi">jeenthongi</tp:taxon-name-part></tp:taxon-name></italic> sp. nov.) <bold>40</bold> clypeus bead <bold>A</bold> not bordered (<italic><tp:taxon-name><tp:taxon-name-part taxon-name-part-type="genus" reg="Microdytes">M.</tp:taxon-name-part><tp:taxon-name-part taxon-name-part-type="species" reg="ubonensis">ubonensis</tp:taxon-name-part></tp:taxon-name></italic> sp. nov.) <bold>B</bold> finely bordered (<italic><tp:taxon-name><tp:taxon-name-part taxon-name-part-type="genus" reg="Microdytes">M.</tp:taxon-name-part><tp:taxon-name-part taxon-name-part-type="species" reg="schwendingeri">schwendingeri</tp:taxon-name-part></tp:taxon-name></italic>) <bold>C</bold> produced (<italic><tp:taxon-name><tp:taxon-name-part taxon-name-part-type="genus" reg="Microdytes">M.</tp:taxon-name-part><tp:taxon-name-part taxon-name-part-type="species" reg="dimorphus">dimorphus</tp:taxon-name-part></tp:taxon-name></italic>).</p></caption><graphic xmlns:xlink="http://www.w3.org/1999/xlink" xlink:href="zookeys-1159-087_article-99218__-g008.jpg" position="float" orientation="portrait" xlink:type="simple" id="oo_842228.jpg"><uri content-type="original_file" xlink:type="simple">https://binary.pensoft.net/fig/842228</uri></graphic></fig><fig id="F11" position="float" orientation="portrait"><object-id xmlns:xlink="http://www.w3.org/1999/xlink" content-type="doi" xlink:type="simple">10.3897/zookeys.1159.99218.figures45-48</object-id><object-id xmlns:xlink="http://www.w3.org/1999/xlink" content-type="arpha" xlink:type="simple">49B728BB-653B-50F8-900C-0E5F0529D255</object-id><label>Figures 45–48.</label><caption><p>Collecting localities of <italic><tp:taxon-name><tp:taxon-name-part taxon-name-part-type="genus" reg="Microdytes">Microdytes</tp:taxon-name-part></tp:taxon-name></italic> species in Thailand <bold>45</bold> Ban Kaeng, Sa Kaeo Province, one of the localities of <italic><tp:taxon-name><tp:taxon-name-part taxon-name-part-type="genus" reg="Microdytes">M.</tp:taxon-name-part><tp:taxon-name-part taxon-name-part-type="species" reg="eliasi">eliasi</tp:taxon-name-part></tp:taxon-name></italic> sp. nov. <bold>46</bold> Tha Pha, Chiang Mai Province, type locality of <italic><tp:taxon-name><tp:taxon-name-part taxon-name-part-type="genus" reg="Microdytes">M.</tp:taxon-name-part><tp:taxon-name-part taxon-name-part-type="species" reg="jeenthongi">jeenthongi</tp:taxon-name-part></tp:taxon-name></italic> sp. nov. <bold>47</bold> Ban Tong, Bueng Kan Province, type locality of <italic><tp:taxon-name><tp:taxon-name-part taxon-name-part-type="genus" reg="Microdytes">M.</tp:taxon-name-part><tp:taxon-name-part taxon-name-part-type="species" reg="sekaensis">sekaensis</tp:taxon-name-part></tp:taxon-name></italic> sp. nov. <bold>48</bold> Nam Thaeng, Ubon Ratchathani Province, type locality of <italic><tp:taxon-name><tp:taxon-name-part taxon-name-part-type="genus" reg="Microdytes">M.</tp:taxon-name-part><tp:taxon-name-part taxon-name-part-type="species" reg="ubonensis">ubonensis</tp:taxon-name-part></tp:taxon-name></italic> sp. nov.</p></caption><graphic xmlns:xlink="http://www.w3.org/1999/xlink" xlink:href="zookeys-1159-087_article-99218__-g011.jpg" position="float" orientation="portrait" xlink:type="simple" id="oo_842231.jpg"><uri content-type="original_file" xlink:type="simple">https://binary.pensoft.net/fig/842231</uri></graphic></fig></tp:treatment-sec></tp:taxon-treatment>
