# Supplementary material for: ﻿A review of Microdytes J. Balfour-Browne, 1946 from Thailand, Laos, and Cambodia with descriptions of five new species and new records (Coleoptera, Dytiscidae)
Source: Zookeys. 2023 Apr 25;1159:87–119. doi: 10.3897/zookeys.1159.99218 (PMC10193578; doi:10.3897/zookeys.1159.99218)
Supplement: XML Treatment for Microdytes ubonensis [file zookeys.1159.99218-treatment5.xml]

<!DOCTYPE tp:taxon-treatment
  PUBLIC "-//TaxonX//DTD Taxonomic Treatment Publishing DTD v0 20100105//EN" "tax-treatment-NSO.dtd">
<tp:taxon-treatment xmlns:tp="http://www.plazi.org/taxpub"><tp:treatment-meta><kwd-group><label>Taxon classification</label><kwd>
                <named-content content-type="kingdom">Animalia</named-content>
              </kwd><kwd>
                <named-content content-type="order">Coleoptera</named-content>
              </kwd><kwd>
                <named-content content-type="family">Dytiscidae</named-content>
              </kwd></kwd-group><mixed-citation publication-type="journal"><person-group><name><surname>Okada</surname><given-names>Ryohei</given-names></name><name><surname>Jaitrong</surname><given-names>Weeyawat</given-names></name><name><surname>Wewalka</surname><given-names>Günther</given-names></name></person-group><article-title>﻿A review of <italic><tp:taxon-name><tp:taxon-name-part taxon-name-part-type="genus" reg="Microdytes">Microdytes</tp:taxon-name-part></tp:taxon-name></italic> J. Balfour-Browne, 1946 from Thailand, Laos, and Cambodia with descriptions of five new species and new records (<tp:taxon-name><tp:taxon-name-part taxon-name-part-type="order">Coleoptera</tp:taxon-name-part></tp:taxon-name>, <tp:taxon-name><tp:taxon-name-part taxon-name-part-type="family">Dytiscidae</tp:taxon-name-part></tp:taxon-name>)</article-title><source>Zookeys</source><day>25</day><month>04</month><year>2023</year><volume>1159</volume><fpage>87</fpage><lpage>119</lpage><pub-id pub-id-type="doi">10.3897/zookeys.1159.99218</pub-id></mixed-citation></tp:treatment-meta><tp:nomenclature><label>﻿</label><tp:taxon-name>
              <object-id xmlns:xlink="http://www.w3.org/1999/xlink" content-type="arpha" xlink:type="simple">E631B55B-5C05-5D5E-BBEF-1A3FD015833B</object-id>
              <tp:taxon-name-part taxon-name-part-type="genus" reg="Microdytes">Microdytes</tp:taxon-name-part>
              <tp:taxon-name-part taxon-name-part-type="species" reg="ubonensis">ubonensis</tp:taxon-name-part>
              <object-id xmlns:xlink="http://www.w3.org/1999/xlink" content-type="zoobank" xlink:type="simple">https://zoobank.org/007C27AC-BD23-48EE-9659-05448237A6EE</object-id>
            </tp:taxon-name><tp:taxon-authority>Okada &amp; Wewalka</tp:taxon-authority><tp:taxon-status xmlns:xlink="http://www.w3.org/1999/xlink" xlink:type="simple">sp. nov.</tp:taxon-status><xref ref-type="fig" rid="F2">Figs 6</xref><xref ref-type="fig" rid="F3">, 11</xref><xref ref-type="fig" rid="F5">, 16</xref><xref ref-type="fig" rid="F8">, 40A</xref></tp:nomenclature><tp:treatment-sec sec-type="type locality" id="SECID0ESPAG"><title>Type locality.</title><p>Thailand, Ubon Ratchathani Province, Si Mueang Mai Dist., Nam Thaeng, <named-content xmlns:xlink="http://www.w3.org/1999/xlink" content-type="dwc:verbatimCoordinates" xlink:type="simple"><named-content content-type="geo-json" specific-use="{&#34;type&#34;:&#34;Point&#34;,&#34;coordinates&#34;:[105.402222,15.538611]}" id="NCID0E2PAG" xlink:type="simple">15°32'19"N, 105°24'08"E</named-content></named-content>, alt. 200 m.</p></tp:treatment-sec><tp:treatment-sec sec-type="type material" id="SECID0EAQAG"><title>Type material.</title><p><bold><italic>Holotype</italic></bold> (<abbrev xmlns:xlink="http://www.w3.org/1999/xlink" xlink:title="Thailand Natural History Museum" id="ABBRID0ELQAG" xlink:type="simple">THNHM</abbrev>): ♂, “THAI: Ubon Ratchathani Si Mueang Mai Dist., Nam Thaeng St. 242 (alt. 200 m) 23.V.2021 R. Okada leg.” [printed white label] / HOLOTYPE <tp:taxon-name><tp:taxon-name-part taxon-name-part-type="genus" reg="Microdytes">Microdytes</tp:taxon-name-part><tp:taxon-name-part taxon-name-part-type="species" reg="ubonensis">ubonensis</tp:taxon-name-part></tp:taxon-name> sp. nov. Okada &amp; Wewalka 2022” [printed red label]. <bold><italic>Paratypes</italic></bold> (52 exs.): 3♂♂, 1♀, with same data as the holotype (<abbrev xmlns:xlink="http://www.w3.org/1999/xlink" xlink:title="Collection Günther Wewalka" id="ABBRID0E3QAG" xlink:type="simple">CGW</abbrev>, <abbrev xmlns:xlink="http://www.w3.org/1999/xlink" xlink:title="Collection Ryohei Okada" id="ABBRID0EARAG" xlink:type="simple">CRO</abbrev>); 4♀♀, Thailand, Ubon Ratchatani Province, Nam Yuen Dist., Dom Pradit St. 221 (alt. 190 m), <named-content xmlns:xlink="http://www.w3.org/1999/xlink" content-type="dwc:verbatimCoordinates" xlink:type="simple"><named-content content-type="geo-json" specific-use="{&#34;type&#34;:&#34;Point&#34;,&#34;coordinates&#34;:[104.215000,14.402000]}" id="NCID0EHRAG" xlink:type="simple">14.402°N, 104.215°E</named-content></named-content>, 26.II.2021 R Okada leg. (<abbrev xmlns:xlink="http://www.w3.org/1999/xlink" xlink:title="Thailand Natural History Museum" id="ABBRID0EMRAG" xlink:type="simple">THNHM</abbrev>); 4♂♂, 4♀♀, Thailand, Ubon Ratchathani Province, Nam Yuen District, Dom Pradit St. 240 (alt. 260 m), <named-content xmlns:xlink="http://www.w3.org/1999/xlink" content-type="dwc:verbatimCoordinates" xlink:type="simple"><named-content content-type="geo-json" specific-use="{&#34;type&#34;:&#34;Point&#34;,&#34;coordinates&#34;:[105.156944,14.389444]}" id="NCID0ETRAG" xlink:type="simple">14°23'22"N, 105°09'25"E</named-content></named-content>, 22.V.2021, R. Okada leg. (<abbrev xmlns:xlink="http://www.w3.org/1999/xlink" xlink:title="Collection Ryohei Okada" id="ABBRID0EYRAG" xlink:type="simple">CRO</abbrev>); 18 exs., Laos, Savannakhet Province, Phou Xang He NBCA, ca. 5 km SW Ban Pa Phaknau, <named-content xmlns:xlink="http://www.w3.org/1999/xlink" content-type="dwc:verbatimCoordinates" xlink:type="simple"><named-content content-type="geo-json" specific-use="{&#34;type&#34;:&#34;Point&#34;,&#34;coordinates&#34;:[105.633333,17.000000]}" id="NCID0E6RAG" xlink:type="simple">17°00'N, 105°38'E</named-content></named-content>, alt. 250–400 m, 31.V.–6.VI. 2011, NHMB Basel, Laos 2011 Expedition, M. Brancucci, M. Geiser, D. Hauk, Z. Kraus, A. Phantala &amp; E. Vongphachan leg. (<abbrev xmlns:xlink="http://www.w3.org/1999/xlink" xlink:title="Collection Günther Wewalka" id="ABBRID0EESAG" xlink:type="simple">CGW</abbrev>, <named-content xmlns:xlink="http://www.w3.org/1999/xlink" content-type="dwc:institutional_code" xlink:title="Naturhistorisches Museum, Basel" xlink:href="http://grbio.org/institution/naturhistorisches-museum-basel" xlink:type="simple">NMB</named-content>, <named-content xmlns:xlink="http://www.w3.org/1999/xlink" content-type="dwc:institutional_code" xlink:title="National Museum (Natural History), Prague" xlink:href="http://grbio.org/institution/national-museum-prague-1" xlink:type="simple">NMP</named-content>); 1♂, Laos, Champasak Province, Bolavens Plateau, waterfall ca. 2 km E Tad Katamtok, <named-content xmlns:xlink="http://www.w3.org/1999/xlink" content-type="dwc:verbatimCoordinates" xlink:type="simple"><named-content content-type="geo-json" specific-use="{&#34;type&#34;:&#34;Point&#34;,&#34;coordinates&#34;:[106.646667,15.135000]}" id="NCID0ETSAG" xlink:type="simple">15°08.1'N, 106°38.8'E</named-content></named-content>, alt. 415 m, 10.–12.V.2010, J. Hájek leg. (<named-content xmlns:xlink="http://www.w3.org/1999/xlink" content-type="dwc:institutional_code" xlink:title="National Museum (Natural History), Prague" xlink:href="http://grbio.org/institution/national-museum-prague-1" xlink:type="simple">NMP</named-content>); 15 exs., Laos, Champasak Province, Bolavens Plateau, ca. 1 km S Ban Lak 40 [vill.] Tad Yueang waterfall, <named-content xmlns:xlink="http://www.w3.org/1999/xlink" content-type="dwc:verbatimCoordinates" xlink:type="simple"><named-content content-type="geo-json" specific-use="{&#34;type&#34;:&#34;Point&#34;,&#34;coordinates&#34;:[106.138333,15.180000]}" id="NCID0E6SAG" xlink:type="simple">15°10.8'N, 106°08.3'E</named-content></named-content>, alt. 900–970 m, 28.IV.2010, J. Hájek leg. (<abbrev xmlns:xlink="http://www.w3.org/1999/xlink" xlink:title="Collection Günther Wewalka" id="ABBRID0EETAG" xlink:type="simple">CGW</abbrev>, <abbrev xmlns:xlink="http://www.w3.org/1999/xlink" xlink:title="Collection Ryohei Okada" id="ABBRID0EITAG" xlink:type="simple">CRO</abbrev>, <named-content xmlns:xlink="http://www.w3.org/1999/xlink" content-type="dwc:institutional_code" xlink:title="National Museum (Natural History), Prague" xlink:href="http://grbio.org/institution/national-museum-prague-1" xlink:type="simple">NMP</named-content>); 1♂, Laos, Vientiane Province, Phou Khao Khouay NBCA ca. 46 km N Vientiane (waterfall), <named-content xmlns:xlink="http://www.w3.org/1999/xlink" content-type="dwc:verbatimCoordinates" xlink:type="simple"><named-content content-type="geo-json" specific-use="{&#34;type&#34;:&#34;Point&#34;,&#34;coordinates&#34;:[102.706667,18.373333]}" id="NCID0ETTAG" xlink:type="simple">18°22.4'N, 102°42.4'E</named-content></named-content>, alt. 270 m, 18.V.2010, J. Hájek leg. (<named-content xmlns:xlink="http://www.w3.org/1999/xlink" content-type="dwc:institutional_code" xlink:title="National Museum (Natural History), Prague" xlink:href="http://grbio.org/institution/national-museum-prague-1" xlink:type="simple">NMP</named-content>); 1♀, Laos, Vientiane Province, 90 km E Vientiane, Phou Khao Khouay NP, Nam Leuk, 1.–8.VI.1996, H. Schillhammer leg (<named-content xmlns:xlink="http://www.w3.org/1999/xlink" content-type="dwc:institutional_code" xlink:title="Naturhistorisches Museum Wien" xlink:href="http://grbio.org/institution/naturhistorisches-museum-wien-1" xlink:type="simple">NMW</named-content>). All paratypes are provided with printed red paratype labels.</p></tp:treatment-sec><tp:treatment-sec sec-type="diagnosis" id="SECID0EAUAG"><title>Diagnosis.</title><p><italic><tp:taxon-name><tp:taxon-name-part taxon-name-part-type="genus" reg="Microdytes">Microdytes</tp:taxon-name-part><tp:taxon-name-part taxon-name-part-type="species" reg="ubonensis">ubonensis</tp:taxon-name-part></tp:taxon-name></italic> sp. nov. is similar to <italic><tp:taxon-name><tp:taxon-name-part taxon-name-part-type="genus" reg="Microdytes">M.</tp:taxon-name-part><tp:taxon-name-part taxon-name-part-type="species" reg="boukali">boukali</tp:taxon-name-part></tp:taxon-name></italic> Wewalka, 1997 and <italic><tp:taxon-name><tp:taxon-name-part taxon-name-part-type="genus" reg="Microdytes">M.</tp:taxon-name-part><tp:taxon-name-part taxon-name-part-type="species" reg="lotteae">lotteae</tp:taxon-name-part></tp:taxon-name></italic> Wewalka, 1998 in habitus, size, and pronotal coloration but differs from these species by having yellowish head and the elytral markings with distinct post-median spot near suture and finely and sparsely punctured ventral surface. <italic><tp:taxon-name><tp:taxon-name-part taxon-name-part-type="genus" reg="Microdytes">M.</tp:taxon-name-part><tp:taxon-name-part taxon-name-part-type="species" reg="ubonensis">ubonensis</tp:taxon-name-part></tp:taxon-name></italic> sp. nov. also resembles <italic><tp:taxon-name><tp:taxon-name-part taxon-name-part-type="genus" reg="Microdytes">M.</tp:taxon-name-part><tp:taxon-name-part taxon-name-part-type="species" reg="huangyongensis">huangyongensis</tp:taxon-name-part></tp:taxon-name></italic><xref ref-type="bibr" rid="B3">Bian et al., 2015</xref> in habitus and coloration but it differs in size and male genitalia.</p></tp:treatment-sec><tp:treatment-sec sec-type="description" id="SECID0EBWAG"><title>Description.</title><p><bold><italic>Measurements</italic>.</bold><abbrev xmlns:xlink="http://www.w3.org/1999/xlink" xlink:title="total body length" id="ABBRID0EMWAG" xlink:type="simple">TL</abbrev> = 1.25–1.40 mm (1.37 mm), <abbrev xmlns:xlink="http://www.w3.org/1999/xlink" xlink:title="total body length" id="ABBRID0EQWAG" xlink:type="simple">TL</abbrev>-h = 1.08–1.19 mm (1.18 mm), <abbrev xmlns:xlink="http://www.w3.org/1999/xlink" xlink:title="maximum width of body" id="ABBRID0EUWAG" xlink:type="simple">MW</abbrev> = 0.87–0.95 mm (0.95 mm), <abbrev xmlns:xlink="http://www.w3.org/1999/xlink" xlink:title="total body length/maximum width of body" id="ABBRID0EYWAG" xlink:type="simple">TL/MW</abbrev> = 1.42–1.47 (1.44). Body regularly oval, moderately convex (Fig. <xref ref-type="fig" rid="F2">6</xref>).</p><p><bold><italic>Coloration</italic>.</bold> Head yellowish brown. Pronotum dark brown, indistinctly yellowish brown at lateral sides. Elytron dark brown with yellowish brown markings forming a distinct transverse band at base not reaching suture, with a post-median lateral spot and a triangular spot near apex and often with a distinct longitudinal post-median spot near suture (Figs <xref ref-type="fig" rid="F2">6</xref>, <xref ref-type="fig" rid="F3">11</xref>). Ventral surface of head and prothorax yellowish brown; thorax, abdominal ventrites and elytral epipleuron reddish brown to dark brown. Legs, antennae and palpi yellowish brown.</p><p><bold><italic>Sculpture and structure</italic>.</bold> Head finely, sparsely, and relatively regularly punctured; almost entirely microreticulate; clypeus not bordered (Fig. <xref ref-type="fig" rid="F8">40A</xref>). Pronotum quite regularly, sparsely, and fairly strongly punctured, coarser punctures along the posterior margin; without microreticulation; lateral margins very finely bordered, regularly rounded. Elytron moderately regularly and densely punctured, progressively finer and sparser towards lateral margin; longitudinal rows of stronger punctures not distinct; highly polished and shining; without microreticulation. Ventral surface: metacoxae and metasternum finely and sparsely punctured, abdomen without punctures; without microreticulation.</p><p><bold>Male.</bold> Median lobe of aedeagus in ventral aspect equally tapered from base to apex, with a small swelling at apex (Fig. <xref ref-type="fig" rid="F5">16A</xref>); in lateral aspect tapered from base to apex, with a small ventral hook at apex (Fig. <xref ref-type="fig" rid="F5">16B</xref>). Paramere narrow triangular in lateral aspect (Fig. <xref ref-type="fig" rid="F5">16C, D</xref>).</p><fig id="F6" position="float" orientation="portrait"><object-id xmlns:xlink="http://www.w3.org/1999/xlink" content-type="doi" xlink:type="simple">10.3897/zookeys.1159.99218.figure17</object-id><object-id xmlns:xlink="http://www.w3.org/1999/xlink" content-type="arpha" xlink:type="simple">15546A05-3E83-5618-9D81-59276C07B003</object-id><label>Figure 17.</label><caption><p><italic><tp:taxon-name><tp:taxon-name-part taxon-name-part-type="genus" reg="Microdytes">Microdytes</tp:taxon-name-part><tp:taxon-name-part taxon-name-part-type="species" reg="balkei">balkei</tp:taxon-name-part></tp:taxon-name></italic><bold>A</bold> median lobe in ventral aspect <bold>B</bold> median lobe in lateral aspect <bold>C</bold> left paramere in lateral aspect <bold>D</bold> right paramere in medial aspect. Scale bar: 0.25 mm.</p></caption><graphic xmlns:xlink="http://www.w3.org/1999/xlink" xlink:href="zookeys-1159-087_article-99218__-g006.jpg" position="float" orientation="portrait" xlink:type="simple" id="oo_842226.jpg"><uri content-type="original_file" xlink:type="simple">https://binary.pensoft.net/fig/842226</uri></graphic></fig><p><bold>Female.</bold> Without secondary sexual characters. Sclerotized spermatheca not found.</p></tp:treatment-sec><tp:treatment-sec sec-type="variation" id="SECID0EOZAG"><title>Variation.</title><p>Variation of markings is shown in Fig. <xref ref-type="fig" rid="F3">11</xref>.</p></tp:treatment-sec><tp:treatment-sec sec-type="etymology" id="SECID0EYZAG"><title>Etymology.</title><p>This species is named after the popular provincial name of the type locality.</p></tp:treatment-sec><tp:treatment-sec sec-type="habitat" id="SECID0E4ZAG"><title>Habitat.</title><p>This species was collected in a variety of habitats. At the type locality, specimens were collected from a small stream on a more or less deforested bedrock (Fig. <xref ref-type="fig" rid="F11">48</xref>). At other localities, specimens were collected in small pit holes near small forest streams with rich leaf deposits.</p></tp:treatment-sec><tp:treatment-sec sec-type="distribution" id="SECID0EH1AG"><title>Distribution.</title><p>Thailand: Ubon Ratchathani Province; Laos: Savannakhet, Champasak, and Vientiane provinces.</p></tp:treatment-sec><tp:treatment-sec><!--Section generated to contain objects referenced in tp:taxon-treatment.--><fig id="F2" position="float" orientation="portrait"><object-id xmlns:xlink="http://www.w3.org/1999/xlink" content-type="doi" xlink:type="simple">10.3897/zookeys.1159.99218.figures2-6</object-id><object-id xmlns:xlink="http://www.w3.org/1999/xlink" content-type="arpha" xlink:type="simple">01FACB9E-3443-5970-977A-CAC3765E94EC</object-id><label>Figures 2–6.</label><caption><p>Habitus of <bold>2</bold><italic><tp:taxon-name><tp:taxon-name-part taxon-name-part-type="genus" reg="Microdytes">Microdytes</tp:taxon-name-part><tp:taxon-name-part taxon-name-part-type="species" reg="eliasi">eliasi</tp:taxon-name-part></tp:taxon-name></italic> sp. nov., female, paratype <bold>3</bold><italic><tp:taxon-name><tp:taxon-name-part taxon-name-part-type="genus" reg="Microdytes">M.</tp:taxon-name-part><tp:taxon-name-part taxon-name-part-type="species" reg="jeenthongi">jeenthongi</tp:taxon-name-part></tp:taxon-name></italic> sp. nov., male, holotype <bold>4</bold><italic><tp:taxon-name><tp:taxon-name-part taxon-name-part-type="genus" reg="Microdytes">M.</tp:taxon-name-part><tp:taxon-name-part taxon-name-part-type="species" reg="maximiliani">maximiliani</tp:taxon-name-part></tp:taxon-name></italic> sp. nov., male, holotype <bold>5</bold><italic><tp:taxon-name><tp:taxon-name-part taxon-name-part-type="genus" reg="Microdytes">M.</tp:taxon-name-part><tp:taxon-name-part taxon-name-part-type="species" reg="sekaensis">sekaensis</tp:taxon-name-part></tp:taxon-name></italic> sp. nov., male, holotype <bold>6</bold><italic><tp:taxon-name><tp:taxon-name-part taxon-name-part-type="genus" reg="Microdytes">M.</tp:taxon-name-part><tp:taxon-name-part taxon-name-part-type="species" reg="ubonensis">ubonensis</tp:taxon-name-part></tp:taxon-name></italic> sp. nov., male, holotype. Scale bar: 1.0 mm.</p></caption><graphic xmlns:xlink="http://www.w3.org/1999/xlink" xlink:href="zookeys-1159-087_article-99218__-g002.jpg" position="float" orientation="portrait" xlink:type="simple" id="oo_842221.jpg"><uri content-type="original_file" xlink:type="simple">https://binary.pensoft.net/fig/842221</uri></graphic></fig><fig id="F3" position="float" orientation="portrait"><object-id xmlns:xlink="http://www.w3.org/1999/xlink" content-type="doi" xlink:type="simple">10.3897/zookeys.1159.99218.figures7-11</object-id><object-id xmlns:xlink="http://www.w3.org/1999/xlink" content-type="arpha" xlink:type="simple">A9A3A80C-C397-5507-8EA6-7ED47A02BBBE</object-id><label>Figures 7–11.</label><caption><p>Variation of markings of <bold>7</bold><italic><tp:taxon-name><tp:taxon-name-part taxon-name-part-type="genus" reg="Microdytes">Microdytes</tp:taxon-name-part><tp:taxon-name-part taxon-name-part-type="species" reg="eliasi">eliasi</tp:taxon-name-part></tp:taxon-name></italic> sp. nov. <bold>8</bold><italic><tp:taxon-name><tp:taxon-name-part taxon-name-part-type="genus" reg="Microdytes">M.</tp:taxon-name-part><tp:taxon-name-part taxon-name-part-type="species" reg="jeenthongi">jeenthongi</tp:taxon-name-part></tp:taxon-name></italic> sp. nov <bold>9</bold><italic><tp:taxon-name><tp:taxon-name-part taxon-name-part-type="genus" reg="Microdytes">M.</tp:taxon-name-part><tp:taxon-name-part taxon-name-part-type="species" reg="maximiliani">maximiliani</tp:taxon-name-part></tp:taxon-name></italic> sp. nov. <bold>10</bold><italic><tp:taxon-name><tp:taxon-name-part taxon-name-part-type="genus" reg="Microdytes">M.</tp:taxon-name-part><tp:taxon-name-part taxon-name-part-type="species" reg="sekaensis">sekaensis</tp:taxon-name-part></tp:taxon-name></italic> sp. nov. <bold>11</bold><italic><tp:taxon-name><tp:taxon-name-part taxon-name-part-type="genus" reg="Microdytes">M.</tp:taxon-name-part><tp:taxon-name-part taxon-name-part-type="species" reg="ubonensis">ubonensis</tp:taxon-name-part></tp:taxon-name></italic> sp. nov. Scale bar: 1.0 mm.</p></caption><graphic xmlns:xlink="http://www.w3.org/1999/xlink" xlink:href="zookeys-1159-087_article-99218__-g003.jpg" position="float" orientation="portrait" xlink:type="simple" id="oo_842222.jpg"><uri content-type="original_file" xlink:type="simple">https://binary.pensoft.net/fig/842222</uri></graphic></fig><fig id="F5" position="float" orientation="portrait"><object-id xmlns:xlink="http://www.w3.org/1999/xlink" content-type="doi" xlink:type="simple">10.3897/zookeys.1159.99218.figures15-16</object-id><object-id xmlns:xlink="http://www.w3.org/1999/xlink" content-type="arpha" xlink:type="simple">E316E8D7-56A8-50FA-A728-90F48C4846E7</object-id><label>Figures 15, 16.</label><caption><p><bold>15</bold><italic><tp:taxon-name><tp:taxon-name-part taxon-name-part-type="genus" reg="Microdytes">Microdytes</tp:taxon-name-part><tp:taxon-name-part taxon-name-part-type="species" reg="sekaensis">sekaensis</tp:taxon-name-part></tp:taxon-name></italic> sp. nov. <bold>16</bold><italic><tp:taxon-name><tp:taxon-name-part taxon-name-part-type="genus" reg="Microdytes">M.</tp:taxon-name-part><tp:taxon-name-part taxon-name-part-type="species" reg="ubonensis">ubonensis</tp:taxon-name-part></tp:taxon-name></italic> sp. nov. <bold>A</bold> median lobe in ventral aspect <bold>B</bold> median lobe in lateral aspect <bold>C</bold> left paramere in lateral aspect <bold>D</bold> right paramere in medial aspect. Scale bar: 0.25 mm.</p></caption><graphic xmlns:xlink="http://www.w3.org/1999/xlink" xlink:href="zookeys-1159-087_article-99218__-g005.jpg" position="float" orientation="portrait" xlink:type="simple" id="oo_842225.jpg"><uri content-type="original_file" xlink:type="simple">https://binary.pensoft.net/fig/842225</uri></graphic></fig><fig id="F8" position="float" orientation="portrait"><object-id xmlns:xlink="http://www.w3.org/1999/xlink" content-type="doi" xlink:type="simple">10.3897/zookeys.1159.99218.figures38-40</object-id><object-id xmlns:xlink="http://www.w3.org/1999/xlink" content-type="arpha" xlink:type="simple">7CFC7AC3-6360-51B8-8006-C125D7A2123B</object-id><label>Figures 38–40.</label><caption><p>Diagnostic characters of <italic><tp:taxon-name><tp:taxon-name-part taxon-name-part-type="genus" reg="Microdytes">Microdytes</tp:taxon-name-part></tp:taxon-name></italic> species. <bold>38</bold> Impression of lateral side (<italic><tp:taxon-name><tp:taxon-name-part taxon-name-part-type="genus" reg="Microdytes">M.</tp:taxon-name-part><tp:taxon-name-part taxon-name-part-type="species" reg="maximiliani">maximiliani</tp:taxon-name-part></tp:taxon-name></italic> sp. nov.) <bold>39</bold> ventral surface <bold>A</bold> with setae (<italic><tp:taxon-name><tp:taxon-name-part taxon-name-part-type="genus" reg="Microdytes">M.</tp:taxon-name-part><tp:taxon-name-part taxon-name-part-type="species" reg="heineri">heineri</tp:taxon-name-part></tp:taxon-name></italic>) <bold>B</bold> with very coarse punctures (<italic><tp:taxon-name><tp:taxon-name-part taxon-name-part-type="genus" reg="Microdytes">M.</tp:taxon-name-part><tp:taxon-name-part taxon-name-part-type="species" reg="schoedli">schoedli</tp:taxon-name-part></tp:taxon-name></italic>) <bold>C</bold> with coarse punctures (<italic><tp:taxon-name><tp:taxon-name-part taxon-name-part-type="genus" reg="Microdytes">M.</tp:taxon-name-part><tp:taxon-name-part taxon-name-part-type="species" reg="maculatus">maculatus</tp:taxon-name-part></tp:taxon-name></italic>) <bold>D</bold> with fine punctures (<italic><tp:taxon-name><tp:taxon-name-part taxon-name-part-type="genus" reg="Microdytes">M.</tp:taxon-name-part><tp:taxon-name-part taxon-name-part-type="species" reg="balkei">balkei</tp:taxon-name-part></tp:taxon-name></italic>) <bold>E</bold> with very fine punctures (<italic><tp:taxon-name><tp:taxon-name-part taxon-name-part-type="genus" reg="Microdytes">M.</tp:taxon-name-part><tp:taxon-name-part taxon-name-part-type="species" reg="jeenthongi">jeenthongi</tp:taxon-name-part></tp:taxon-name></italic> sp. nov.) <bold>40</bold> clypeus bead <bold>A</bold> not bordered (<italic><tp:taxon-name><tp:taxon-name-part taxon-name-part-type="genus" reg="Microdytes">M.</tp:taxon-name-part><tp:taxon-name-part taxon-name-part-type="species" reg="ubonensis">ubonensis</tp:taxon-name-part></tp:taxon-name></italic> sp. nov.) <bold>B</bold> finely bordered (<italic><tp:taxon-name><tp:taxon-name-part taxon-name-part-type="genus" reg="Microdytes">M.</tp:taxon-name-part><tp:taxon-name-part taxon-name-part-type="species" reg="schwendingeri">schwendingeri</tp:taxon-name-part></tp:taxon-name></italic>) <bold>C</bold> produced (<italic><tp:taxon-name><tp:taxon-name-part taxon-name-part-type="genus" reg="Microdytes">M.</tp:taxon-name-part><tp:taxon-name-part taxon-name-part-type="species" reg="dimorphus">dimorphus</tp:taxon-name-part></tp:taxon-name></italic>).</p></caption><graphic xmlns:xlink="http://www.w3.org/1999/xlink" xlink:href="zookeys-1159-087_article-99218__-g008.jpg" position="float" orientation="portrait" xlink:type="simple" id="oo_842228.jpg"><uri content-type="original_file" xlink:type="simple">https://binary.pensoft.net/fig/842228</uri></graphic></fig><fig id="F11" position="float" orientation="portrait"><object-id xmlns:xlink="http://www.w3.org/1999/xlink" content-type="doi" xlink:type="simple">10.3897/zookeys.1159.99218.figures45-48</object-id><object-id xmlns:xlink="http://www.w3.org/1999/xlink" content-type="arpha" xlink:type="simple">49B728BB-653B-50F8-900C-0E5F0529D255</object-id><label>Figures 45–48.</label><caption><p>Collecting localities of <italic><tp:taxon-name><tp:taxon-name-part taxon-name-part-type="genus" reg="Microdytes">Microdytes</tp:taxon-name-part></tp:taxon-name></italic> species in Thailand <bold>45</bold> Ban Kaeng, Sa Kaeo Province, one of the localities of <italic><tp:taxon-name><tp:taxon-name-part taxon-name-part-type="genus" reg="Microdytes">M.</tp:taxon-name-part><tp:taxon-name-part taxon-name-part-type="species" reg="eliasi">eliasi</tp:taxon-name-part></tp:taxon-name></italic> sp. nov. <bold>46</bold> Tha Pha, Chiang Mai Province, type locality of <italic><tp:taxon-name><tp:taxon-name-part taxon-name-part-type="genus" reg="Microdytes">M.</tp:taxon-name-part><tp:taxon-name-part taxon-name-part-type="species" reg="jeenthongi">jeenthongi</tp:taxon-name-part></tp:taxon-name></italic> sp. nov. <bold>47</bold> Ban Tong, Bueng Kan Province, type locality of <italic><tp:taxon-name><tp:taxon-name-part taxon-name-part-type="genus" reg="Microdytes">M.</tp:taxon-name-part><tp:taxon-name-part taxon-name-part-type="species" reg="sekaensis">sekaensis</tp:taxon-name-part></tp:taxon-name></italic> sp. nov. <bold>48</bold> Nam Thaeng, Ubon Ratchathani Province, type locality of <italic><tp:taxon-name><tp:taxon-name-part taxon-name-part-type="genus" reg="Microdytes">M.</tp:taxon-name-part><tp:taxon-name-part taxon-name-part-type="species" reg="ubonensis">ubonensis</tp:taxon-name-part></tp:taxon-name></italic> sp. nov.</p></caption><graphic xmlns:xlink="http://www.w3.org/1999/xlink" xlink:href="zookeys-1159-087_article-99218__-g011.jpg" position="float" orientation="portrait" xlink:type="simple" id="oo_842231.jpg"><uri content-type="original_file" xlink:type="simple">https://binary.pensoft.net/fig/842231</uri></graphic></fig></tp:treatment-sec><ref-list><ref id="B3"><mixed-citation xmlns:xlink="http://www.w3.org/1999/xlink" xlink:type="simple"><person-group><name name-style="western"><surname>Bian</surname><given-names>D</given-names></name><name name-style="western"><surname>Zhang</surname><given-names>Y</given-names></name><name name-style="western"><surname>Ji</surname><given-names>L</given-names></name></person-group> (<year>2015</year>) <article-title><italic><tp:taxon-name><tp:taxon-name-part taxon-name-part-type="genus">Microdytes</tp:taxon-name-part><tp:taxon-name-part taxon-name-part-type="species">huangyongensis</tp:taxon-name-part></tp:taxon-name></italic> sp. n. and new records of <italic><tp:taxon-name><tp:taxon-name-part taxon-name-part-type="genus">Allopachria</tp:taxon-name-part></tp:taxon-name></italic> Zimmermann, 1924 from Zhejiang Province, China (<tp:taxon-name><tp:taxon-name-part taxon-name-part-type="order">Coleoptera</tp:taxon-name-part></tp:taxon-name>: <tp:taxon-name><tp:taxon-name-part taxon-name-part-type="family">Dytiscidae</tp:taxon-name-part></tp:taxon-name>).</article-title><source>Zootaxa</source><volume>4040</volume>(<issue>4</issue>): <fpage>469</fpage>–<lpage>471</lpage>. <ext-link xlink:type="simple" ext-link-type="doi" xlink:href="10.11646/zootaxa.4040.4.7">https://doi.org/10.11646/zootaxa.4040.4.7</ext-link></mixed-citation></ref></ref-list></tp:taxon-treatment>
