# Supplementary material for: ﻿A review of Microdytes J. Balfour-Browne, 1946 from Thailand, Laos, and Cambodia with descriptions of five new species and new records (Coleoptera, Dytiscidae)
Source: Zookeys. 2023 Apr 25;1159:87–119. doi: 10.3897/zookeys.1159.99218 (PMC10193578; doi:10.3897/zookeys.1159.99218)
Supplement: XML Treatment for Microdytes balkei [file zookeys.1159.99218-treatment7.xml]

<!DOCTYPE tp:taxon-treatment
  PUBLIC "-//TaxonX//DTD Taxonomic Treatment Publishing DTD v0 20100105//EN" "tax-treatment-NSO.dtd">
<tp:taxon-treatment xmlns:tp="http://www.plazi.org/taxpub"><tp:treatment-meta><kwd-group><label>Taxon classification</label><kwd>
                <named-content content-type="kingdom">Animalia</named-content>
              </kwd><kwd>
                <named-content content-type="order">Coleoptera</named-content>
              </kwd><kwd>
                <named-content content-type="family">Dytiscidae</named-content>
              </kwd></kwd-group><mixed-citation publication-type="journal"><person-group><name><surname>Okada</surname><given-names>Ryohei</given-names></name><name><surname>Jaitrong</surname><given-names>Weeyawat</given-names></name><name><surname>Wewalka</surname><given-names>Günther</given-names></name></person-group><article-title>﻿A review of <italic><tp:taxon-name><tp:taxon-name-part taxon-name-part-type="genus" reg="Microdytes">Microdytes</tp:taxon-name-part></tp:taxon-name></italic> J. Balfour-Browne, 1946 from Thailand, Laos, and Cambodia with descriptions of five new species and new records (<tp:taxon-name><tp:taxon-name-part taxon-name-part-type="order">Coleoptera</tp:taxon-name-part></tp:taxon-name>, <tp:taxon-name><tp:taxon-name-part taxon-name-part-type="family">Dytiscidae</tp:taxon-name-part></tp:taxon-name>)</article-title><source>Zookeys</source><day>25</day><month>04</month><year>2023</year><volume>1159</volume><fpage>87</fpage><lpage>119</lpage><pub-id pub-id-type="doi">10.3897/zookeys.1159.99218</pub-id></mixed-citation></tp:treatment-meta><tp:nomenclature><label>﻿</label><tp:taxon-name>
              <object-id xmlns:xlink="http://www.w3.org/1999/xlink" content-type="arpha" xlink:type="simple">1ADE86AE-29DD-50F2-8720-770561AC9E3B</object-id>
              <tp:taxon-name-part taxon-name-part-type="genus" reg="Microdytes">Microdytes</tp:taxon-name-part>
              <tp:taxon-name-part taxon-name-part-type="species" reg="balkei">balkei</tp:taxon-name-part>
            </tp:taxon-name><tp:taxon-authority>Wewalka, 1997</tp:taxon-authority><xref ref-type="fig" rid="F6">Figs 17</xref><xref ref-type="fig" rid="F7">, 19</xref><xref ref-type="fig" rid="F8">, 39D</xref><tp:nomenclature-citation-list><tp:nomenclature-citation><tp:taxon-name>
                  <tp:taxon-name-part taxon-name-part-type="genus" reg="Microdytes">Microdytes</tp:taxon-name-part>
                  <tp:taxon-name-part taxon-name-part-type="species" reg="balkei">balkei</tp:taxon-name-part>
                </tp:taxon-name><comment>Wewalka, 1997: 18; <xref ref-type="bibr" rid="B24">Wewalka 2011</xref>: 29; <xref ref-type="bibr" rid="B13">Nilsson and Hájek 2023</xref>: 211.</comment></tp:nomenclature-citation></tp:nomenclature-citation-list></tp:nomenclature><tp:treatment-sec sec-type="type locality" id="SECID0EYIBG"><title>Type locality.</title><p>Thailand, Rayong Province, Khao Chamao NP.</p></tp:treatment-sec><tp:treatment-sec sec-type="material" id="SECID0E4IBG"><title>Material examined.</title><p>Thailand: Mukdahan Province. 1♂, Phu Pha Thoep N.P., small pools (23), 1.I.2000, Mazzoldi leg. (<abbrev xmlns:xlink="http://www.w3.org/1999/xlink" xlink:title="Collection Günther Wewalka" id="ABBRID0EDJBG" xlink:type="simple">CGW</abbrev>); Ubon Ratchathani Province. 1♂, 1♀, Nam Yuen District, Dom Pradit St. 240 (alt. 260 m), 22.V.2021, R. Okada leg. (<abbrev xmlns:xlink="http://www.w3.org/1999/xlink" xlink:title="Collection Ryohei Okada" id="ABBRID0EHJBG" xlink:type="simple">CRO</abbrev>, <abbrev xmlns:xlink="http://www.w3.org/1999/xlink" xlink:title="Thailand Natural History Museum" id="ABBRID0ELJBG" xlink:type="simple">THNHM</abbrev>); Saraburi Province. 1♀, Kaeng Khoi District, Ched Khot St. 122 (alt. 140 m), 30.V.2020, R. Okada leg. (<abbrev xmlns:xlink="http://www.w3.org/1999/xlink" xlink:title="Collection Ryohei Okada" id="ABBRID0EPJBG" xlink:type="simple">CRO</abbrev>); Chonburi Province. 2♂♂, 1♀, Ban Bueng District, Khlong Kiu St. 261 (alt. 200 m), 6.XI.2021, R. Okada leg. (<abbrev xmlns:xlink="http://www.w3.org/1999/xlink" xlink:title="Collection Günther Wewalka" id="ABBRID0ETJBG" xlink:type="simple">CGW</abbrev>, <abbrev xmlns:xlink="http://www.w3.org/1999/xlink" xlink:title="Collection Ryohei Okada" id="ABBRID0EXJBG" xlink:type="simple">CRO</abbrev>) (Fig. <xref ref-type="fig" rid="F6">17</xref>); 2♂♂, 1♀, Si Racha District, Bang Phra St. 269 (alt. 90 m), 26.XII.2021, R. Okada leg. (<abbrev xmlns:xlink="http://www.w3.org/1999/xlink" xlink:title="Collection Ryohei Okada" id="ABBRID0E6JBG" xlink:type="simple">CRO</abbrev>); Rayong Province. 4♂♂, Wang Chan District, Pa Yup Nai St 299 (alt. 200 m), 17.VII.2022, R. Okada leg. (<abbrev xmlns:xlink="http://www.w3.org/1999/xlink" xlink:title="Collection Ryohei Okada" id="ABBRID0EDKBG" xlink:type="simple">CRO</abbrev>, <abbrev xmlns:xlink="http://www.w3.org/1999/xlink" xlink:title="Thailand Natural History Museum" id="ABBRID0EHKBG" xlink:type="simple">THNHM</abbrev>).</p><p>Laos: Savannakhet Province. 203 exs., Phou Xang He NBCA, ca. 5 km SW Ban Pa Phaknau, <named-content xmlns:xlink="http://www.w3.org/1999/xlink" content-type="dwc:verbatimCoordinates" xlink:type="simple"><named-content content-type="geo-json" specific-use="{&#34;type&#34;:&#34;Point&#34;,&#34;coordinates&#34;:[105.633333,17.000000]}" id="NCID0ETTAA" xlink:type="simple">17°00'N, 105°38'E</named-content></named-content>, alt. 250–400 m, 31.V.–6.VI. 2011, NHMB Basel, Laos 2011 Expedition, M. Brancucci, M. Geiser, D. Hauk, Z. Kraus, A. Phantala &amp; E. Vongphachan leg. (<abbrev xmlns:xlink="http://www.w3.org/1999/xlink" xlink:title="Collection Günther Wewalka" id="ABBRID0ENKBG" xlink:type="simple">CGW</abbrev>, <abbrev xmlns:xlink="http://www.w3.org/1999/xlink" xlink:title="Collection Ryohei Okada" id="ABBRID0ERKBG" xlink:type="simple">CRO</abbrev>, <named-content xmlns:xlink="http://www.w3.org/1999/xlink" content-type="dwc:institutional_code" xlink:title="Naturhistorisches Museum, Basel" xlink:href="http://grbio.org/institution/naturhistorisches-museum-basel" xlink:type="simple">NMB</named-content>, <named-content xmlns:xlink="http://www.w3.org/1999/xlink" content-type="dwc:institutional_code" xlink:title="National Museum (Natural History), Prague" xlink:href="http://grbio.org/institution/national-museum-prague-1" xlink:type="simple">NMP</named-content>); Sekong Province. 3♀♀, ca. 51 km N Sekong (river) Ho Chi Minh trail, <named-content xmlns:xlink="http://www.w3.org/1999/xlink" content-type="dwc:verbatimCoordinates" xlink:type="simple"><named-content content-type="geo-json" specific-use="{&#34;type&#34;:&#34;Point&#34;,&#34;coordinates&#34;:[106.663333,15.826667]}" id="NCID0EALBG" xlink:type="simple">15°49.6'N, 106°39.8'E</named-content></named-content>, alt. 410 m, 14.–15.V.2010, J. Hájek leg. (<named-content xmlns:xlink="http://www.w3.org/1999/xlink" content-type="dwc:institutional_code" xlink:title="National Museum (Natural History), Prague" xlink:href="http://grbio.org/institution/national-museum-prague-1" xlink:type="simple">NMP</named-content>).</p><p>Cambodia: Koh Hong Province. 12 exs., 20 km SW Koh Hong, Tatai River, <named-content xmlns:xlink="http://www.w3.org/1999/xlink" content-type="dwc:verbatimCoordinates" xlink:type="simple"><named-content content-type="geo-json" specific-use="{&#34;type&#34;:&#34;Point&#34;,&#34;coordinates&#34;:[103.116667,11.566667]}" id="NCID0EOLBG" xlink:type="simple">11°34'N, 103°07'E</named-content></named-content>, alt. 50–300 m, 3.–19.V.2005, E. Jendek &amp; O. Šauša leg. (<abbrev xmlns:xlink="http://www.w3.org/1999/xlink" xlink:title="Collection Günther Wewalka" id="ABBRID0ETLBG" xlink:type="simple">CGW</abbrev>, <named-content xmlns:xlink="http://www.w3.org/1999/xlink" content-type="dwc:institutional_code" xlink:title="Naturhistorisches Museum, Basel" xlink:href="http://grbio.org/institution/naturhistorisches-museum-basel" xlink:type="simple">NMB</named-content>).</p></tp:treatment-sec><tp:treatment-sec sec-type="comments" id="SECID0E2LBG"><title>Comments.</title><p>Since the figure of the median lobe of this species was not depicted clearly in <xref ref-type="bibr" rid="B22">Wewalka (1997)</xref>, we present a new figure of the aedeagus including parameres (Fig. <xref ref-type="fig" rid="F6">17</xref>).</p></tp:treatment-sec><tp:treatment-sec sec-type="distribution" id="SECID0EJMBG"><title>Distribution.</title><p>Thailand: Mukdahan, Rayong, Trat, Ubon Ratchathani (first record), Saraburi (first record), and Chonburi (first record) provinces, Khao Yai NP [Nakhon Ratchatsima or Nakhon Nayok Province]; Laos (first record): Savannakhet and Sekong provinces; Cambodia (first record): Koh Hong Province.</p></tp:treatment-sec><tp:treatment-sec><!--Section generated to contain objects referenced in tp:taxon-treatment.--><fig id="F6" position="float" orientation="portrait"><object-id xmlns:xlink="http://www.w3.org/1999/xlink" content-type="doi" xlink:type="simple">10.3897/zookeys.1159.99218.figure17</object-id><object-id xmlns:xlink="http://www.w3.org/1999/xlink" content-type="arpha" xlink:type="simple">15546A05-3E83-5618-9D81-59276C07B003</object-id><label>Figure 17.</label><caption><p><italic><tp:taxon-name><tp:taxon-name-part taxon-name-part-type="genus" reg="Microdytes">Microdytes</tp:taxon-name-part><tp:taxon-name-part taxon-name-part-type="species" reg="balkei">balkei</tp:taxon-name-part></tp:taxon-name></italic><bold>A</bold> median lobe in ventral aspect <bold>B</bold> median lobe in lateral aspect <bold>C</bold> left paramere in lateral aspect <bold>D</bold> right paramere in medial aspect. Scale bar: 0.25 mm.</p></caption><graphic xmlns:xlink="http://www.w3.org/1999/xlink" xlink:href="zookeys-1159-087_article-99218__-g006.jpg" position="float" orientation="portrait" xlink:type="simple" id="oo_842226.jpg"><uri content-type="original_file" xlink:type="simple">https://binary.pensoft.net/fig/842226</uri></graphic></fig><fig id="F7" position="float" orientation="portrait"><object-id xmlns:xlink="http://www.w3.org/1999/xlink" content-type="doi" xlink:type="simple">10.3897/zookeys.1159.99218.figures18-37</object-id><object-id xmlns:xlink="http://www.w3.org/1999/xlink" content-type="arpha" xlink:type="simple">CD814307-8C5D-53E6-BFCA-41A54E2BA09B</object-id><label>Figures 18–37.</label><caption><p>Habitus of <bold>18</bold><italic><tp:taxon-name><tp:taxon-name-part taxon-name-part-type="genus" reg="Microdytes">Microdytes</tp:taxon-name-part><tp:taxon-name-part taxon-name-part-type="species" reg="akitai">akitai</tp:taxon-name-part></tp:taxon-name></italic><bold>19</bold><italic><tp:taxon-name><tp:taxon-name-part taxon-name-part-type="genus" reg="Microdytes">M.</tp:taxon-name-part><tp:taxon-name-part taxon-name-part-type="species" reg="balkei">balkei</tp:taxon-name-part></tp:taxon-name></italic><bold>20</bold><italic><tp:taxon-name><tp:taxon-name-part taxon-name-part-type="genus" reg="Microdytes">M.</tp:taxon-name-part><tp:taxon-name-part taxon-name-part-type="species" reg="dimorphus">dimorphus</tp:taxon-name-part></tp:taxon-name></italic><bold>21</bold><italic><tp:taxon-name><tp:taxon-name-part taxon-name-part-type="genus" reg="Microdytes">M.</tp:taxon-name-part><tp:taxon-name-part taxon-name-part-type="species" reg="feryi">feryi</tp:taxon-name-part></tp:taxon-name></italic> (paratype, from Myanmar) <bold>22</bold><italic><tp:taxon-name><tp:taxon-name-part taxon-name-part-type="genus" reg="Microdytes">M.</tp:taxon-name-part><tp:taxon-name-part taxon-name-part-type="species" reg="franzi">franzi</tp:taxon-name-part></tp:taxon-name></italic><bold>23</bold><italic><tp:taxon-name><tp:taxon-name-part taxon-name-part-type="genus" reg="Microdytes">M.</tp:taxon-name-part><tp:taxon-name-part taxon-name-part-type="species" reg="gabrielae">gabrielae</tp:taxon-name-part></tp:taxon-name></italic><bold>24</bold><italic><tp:taxon-name><tp:taxon-name-part taxon-name-part-type="genus" reg="Microdytes">M.</tp:taxon-name-part><tp:taxon-name-part taxon-name-part-type="species" reg="heineri">heineri</tp:taxon-name-part></tp:taxon-name></italic><bold>25</bold><italic><tp:taxon-name><tp:taxon-name-part taxon-name-part-type="genus" reg="Microdytes">M.</tp:taxon-name-part><tp:taxon-name-part taxon-name-part-type="species" reg="maculatus">maculatus</tp:taxon-name-part></tp:taxon-name></italic><bold>26</bold><italic><tp:taxon-name><tp:taxon-name-part taxon-name-part-type="genus" reg="Microdytes">M.</tp:taxon-name-part><tp:taxon-name-part taxon-name-part-type="species" reg="mariannae">mariannae</tp:taxon-name-part></tp:taxon-name></italic><bold>27</bold><italic><tp:taxon-name><tp:taxon-name-part taxon-name-part-type="genus" reg="Microdytes">M.</tp:taxon-name-part><tp:taxon-name-part taxon-name-part-type="species" reg="menopausis">menopausis</tp:taxon-name-part></tp:taxon-name></italic><bold>28</bold><italic><tp:taxon-name><tp:taxon-name-part taxon-name-part-type="genus" reg="Microdytes">M.</tp:taxon-name-part><tp:taxon-name-part taxon-name-part-type="species" reg="paoloi">paoloi</tp:taxon-name-part></tp:taxon-name></italic><bold>29</bold><italic><tp:taxon-name><tp:taxon-name-part taxon-name-part-type="genus" reg="Microdytes">M.</tp:taxon-name-part><tp:taxon-name-part taxon-name-part-type="species" reg="pasiricus">pasiricus</tp:taxon-name-part></tp:taxon-name></italic><bold>30</bold><italic><tp:taxon-name><tp:taxon-name-part taxon-name-part-type="genus" reg="Microdytes">M.</tp:taxon-name-part><tp:taxon-name-part taxon-name-part-type="species" reg="pederzanii">pederzanii</tp:taxon-name-part></tp:taxon-name></italic><bold>31</bold><italic><tp:taxon-name><tp:taxon-name-part taxon-name-part-type="genus" reg="Microdytes">M.</tp:taxon-name-part><tp:taxon-name-part taxon-name-part-type="species" reg="rocchii">rocchii</tp:taxon-name-part></tp:taxon-name></italic><bold>32</bold><italic><tp:taxon-name><tp:taxon-name-part taxon-name-part-type="genus" reg="Microdytes">M.</tp:taxon-name-part><tp:taxon-name-part taxon-name-part-type="species" reg="schoedli">schoedli</tp:taxon-name-part></tp:taxon-name></italic><bold>33</bold><italic><tp:taxon-name><tp:taxon-name-part taxon-name-part-type="genus" reg="Microdytes">M.</tp:taxon-name-part><tp:taxon-name-part taxon-name-part-type="species" reg="schoenmanni">schoenmanni</tp:taxon-name-part></tp:taxon-name></italic> (from Myanmar) <bold>34</bold><italic><tp:taxon-name><tp:taxon-name-part taxon-name-part-type="genus" reg="Microdytes">M.</tp:taxon-name-part><tp:taxon-name-part taxon-name-part-type="species" reg="schwendingeri">schwendingeri</tp:taxon-name-part></tp:taxon-name></italic><bold>35</bold><italic><tp:taxon-name><tp:taxon-name-part taxon-name-part-type="genus" reg="Microdytes">M.</tp:taxon-name-part><tp:taxon-name-part taxon-name-part-type="species" reg="shepardi">shepardi</tp:taxon-name-part></tp:taxon-name></italic><bold>36</bold><italic><tp:taxon-name><tp:taxon-name-part taxon-name-part-type="genus" reg="Microdytes">M.</tp:taxon-name-part><tp:taxon-name-part taxon-name-part-type="species" reg="shunichii">shunichii</tp:taxon-name-part></tp:taxon-name></italic><bold>37</bold><italic><tp:taxon-name><tp:taxon-name-part taxon-name-part-type="genus" reg="Microdytes">M.</tp:taxon-name-part><tp:taxon-name-part taxon-name-part-type="species" reg="zetteli">zetteli</tp:taxon-name-part></tp:taxon-name></italic>. Scale bar: 1.0 mm.</p></caption><graphic xmlns:xlink="http://www.w3.org/1999/xlink" xlink:href="zookeys-1159-087_article-99218__-g007.jpg" position="float" orientation="portrait" xlink:type="simple" id="oo_842227.jpg"><uri content-type="original_file" xlink:type="simple">https://binary.pensoft.net/fig/842227</uri></graphic></fig><fig id="F8" position="float" orientation="portrait"><object-id xmlns:xlink="http://www.w3.org/1999/xlink" content-type="doi" xlink:type="simple">10.3897/zookeys.1159.99218.figures38-40</object-id><object-id xmlns:xlink="http://www.w3.org/1999/xlink" content-type="arpha" xlink:type="simple">7CFC7AC3-6360-51B8-8006-C125D7A2123B</object-id><label>Figures 38–40.</label><caption><p>Diagnostic characters of <italic><tp:taxon-name><tp:taxon-name-part taxon-name-part-type="genus" reg="Microdytes">Microdytes</tp:taxon-name-part></tp:taxon-name></italic> species. <bold>38</bold> Impression of lateral side (<italic><tp:taxon-name><tp:taxon-name-part taxon-name-part-type="genus" reg="Microdytes">M.</tp:taxon-name-part><tp:taxon-name-part taxon-name-part-type="species" reg="maximiliani">maximiliani</tp:taxon-name-part></tp:taxon-name></italic> sp. nov.) <bold>39</bold> ventral surface <bold>A</bold> with setae (<italic><tp:taxon-name><tp:taxon-name-part taxon-name-part-type="genus" reg="Microdytes">M.</tp:taxon-name-part><tp:taxon-name-part taxon-name-part-type="species" reg="heineri">heineri</tp:taxon-name-part></tp:taxon-name></italic>) <bold>B</bold> with very coarse punctures (<italic><tp:taxon-name><tp:taxon-name-part taxon-name-part-type="genus" reg="Microdytes">M.</tp:taxon-name-part><tp:taxon-name-part taxon-name-part-type="species" reg="schoedli">schoedli</tp:taxon-name-part></tp:taxon-name></italic>) <bold>C</bold> with coarse punctures (<italic><tp:taxon-name><tp:taxon-name-part taxon-name-part-type="genus" reg="Microdytes">M.</tp:taxon-name-part><tp:taxon-name-part taxon-name-part-type="species" reg="maculatus">maculatus</tp:taxon-name-part></tp:taxon-name></italic>) <bold>D</bold> with fine punctures (<italic><tp:taxon-name><tp:taxon-name-part taxon-name-part-type="genus" reg="Microdytes">M.</tp:taxon-name-part><tp:taxon-name-part taxon-name-part-type="species" reg="balkei">balkei</tp:taxon-name-part></tp:taxon-name></italic>) <bold>E</bold> with very fine punctures (<italic><tp:taxon-name><tp:taxon-name-part taxon-name-part-type="genus" reg="Microdytes">M.</tp:taxon-name-part><tp:taxon-name-part taxon-name-part-type="species" reg="jeenthongi">jeenthongi</tp:taxon-name-part></tp:taxon-name></italic> sp. nov.) <bold>40</bold> clypeus bead <bold>A</bold> not bordered (<italic><tp:taxon-name><tp:taxon-name-part taxon-name-part-type="genus" reg="Microdytes">M.</tp:taxon-name-part><tp:taxon-name-part taxon-name-part-type="species" reg="ubonensis">ubonensis</tp:taxon-name-part></tp:taxon-name></italic> sp. nov.) <bold>B</bold> finely bordered (<italic><tp:taxon-name><tp:taxon-name-part taxon-name-part-type="genus" reg="Microdytes">M.</tp:taxon-name-part><tp:taxon-name-part taxon-name-part-type="species" reg="schwendingeri">schwendingeri</tp:taxon-name-part></tp:taxon-name></italic>) <bold>C</bold> produced (<italic><tp:taxon-name><tp:taxon-name-part taxon-name-part-type="genus" reg="Microdytes">M.</tp:taxon-name-part><tp:taxon-name-part taxon-name-part-type="species" reg="dimorphus">dimorphus</tp:taxon-name-part></tp:taxon-name></italic>).</p></caption><graphic xmlns:xlink="http://www.w3.org/1999/xlink" xlink:href="zookeys-1159-087_article-99218__-g008.jpg" position="float" orientation="portrait" xlink:type="simple" id="oo_842228.jpg"><uri content-type="original_file" xlink:type="simple">https://binary.pensoft.net/fig/842228</uri></graphic></fig></tp:treatment-sec><ref-list><ref id="B24"><mixed-citation xmlns:xlink="http://www.w3.org/1999/xlink" xlink:type="simple"><person-group><name name-style="western"><surname>Wewalka</surname><given-names>G</given-names></name></person-group> (<year>2011</year>) <article-title>New species, new records and taxonomic updates on <italic><tp:taxon-name><tp:taxon-name-part taxon-name-part-type="genus">Microdytes</tp:taxon-name-part></tp:taxon-name></italic> Balfour-Browne, 1946.</article-title><source>Koleopterologische Rundschau</source><volume>81</volume>: <fpage>21</fpage>–<lpage>39</lpage>.</mixed-citation></ref><ref id="B13"><mixed-citation xmlns:xlink="http://www.w3.org/1999/xlink" xlink:type="simple"><person-group><name name-style="western"><surname>Nilsson</surname><given-names>AN</given-names></name><name name-style="western"><surname>Hájek</surname><given-names>J</given-names></name></person-group> (<year>2023</year>) A world catalogue of the family <tp:taxon-name><tp:taxon-name-part taxon-name-part-type="family">Dytiscidae</tp:taxon-name-part></tp:taxon-name>, or the diving beetles (<tp:taxon-name><tp:taxon-name-part taxon-name-part-type="order">Coleoptera</tp:taxon-name-part></tp:taxon-name>, <tp:taxon-name><tp:taxon-name-part taxon-name-part-type="suborder">Adephaga</tp:taxon-name-part></tp:taxon-name>). Version 1.I.2023. <ext-link xlink:type="simple" ext-link-type="uri" xlink:href="http://www.norrent.se">http://www.norrent.se</ext-link>; <ext-link xlink:type="simple" ext-link-type="uri" xlink:href="http://www.waterbeetles.eu">www.waterbeetles.eu</ext-link> [Accessed 07 January 2023]</mixed-citation></ref><ref id="B22"><mixed-citation xmlns:xlink="http://www.w3.org/1999/xlink" xlink:type="simple"><person-group><name name-style="western"><surname>Wewalka</surname><given-names>G</given-names></name></person-group> (<year>1997</year>) <article-title>Taxonomic revision of <italic><tp:taxon-name><tp:taxon-name-part taxon-name-part-type="genus">Microdytes</tp:taxon-name-part></tp:taxon-name></italic> Balfour-Browne. (<tp:taxon-name><tp:taxon-name-part taxon-name-part-type="order">Coleoptera</tp:taxon-name-part></tp:taxon-name>: <tp:taxon-name><tp:taxon-name-part taxon-name-part-type="family">Dytiscidae</tp:taxon-name-part></tp:taxon-name>).</article-title><source>Koleopterologische Rundschau</source><volume>67</volume>: <fpage>13</fpage>–<lpage>51</lpage>.</mixed-citation></ref></ref-list></tp:taxon-treatment>
