# Supplementary material for: ﻿A review of Microdytes J. Balfour-Browne, 1946 from Thailand, Laos, and Cambodia with descriptions of five new species and new records (Coleoptera, Dytiscidae)
Source: Zookeys. 2023 Apr 25;1159:87–119. doi: 10.3897/zookeys.1159.99218 (PMC10193578; doi:10.3897/zookeys.1159.99218)
Supplement: XML Treatment for Microdytes pasiricus [file zookeys.1159.99218-treatment16.xml]

<!DOCTYPE tp:taxon-treatment
  PUBLIC "-//TaxonX//DTD Taxonomic Treatment Publishing DTD v0 20100105//EN" "tax-treatment-NSO.dtd">
<tp:taxon-treatment xmlns:tp="http://www.plazi.org/taxpub"><tp:treatment-meta><kwd-group><label>Taxon classification</label><kwd>
                <named-content content-type="kingdom">Animalia</named-content>
              </kwd><kwd>
                <named-content content-type="order">Coleoptera</named-content>
              </kwd><kwd>
                <named-content content-type="family">Dytiscidae</named-content>
              </kwd></kwd-group><mixed-citation publication-type="journal"><person-group><name><surname>Okada</surname><given-names>Ryohei</given-names></name><name><surname>Jaitrong</surname><given-names>Weeyawat</given-names></name><name><surname>Wewalka</surname><given-names>Günther</given-names></name></person-group><article-title>﻿A review of <italic><tp:taxon-name><tp:taxon-name-part taxon-name-part-type="genus" reg="Microdytes">Microdytes</tp:taxon-name-part></tp:taxon-name></italic> J. Balfour-Browne, 1946 from Thailand, Laos, and Cambodia with descriptions of five new species and new records (<tp:taxon-name><tp:taxon-name-part taxon-name-part-type="order">Coleoptera</tp:taxon-name-part></tp:taxon-name>, <tp:taxon-name><tp:taxon-name-part taxon-name-part-type="family">Dytiscidae</tp:taxon-name-part></tp:taxon-name>)</article-title><source>Zookeys</source><day>25</day><month>04</month><year>2023</year><volume>1159</volume><fpage>87</fpage><lpage>119</lpage><pub-id pub-id-type="doi">10.3897/zookeys.1159.99218</pub-id></mixed-citation></tp:treatment-meta><tp:nomenclature><label>﻿</label><tp:taxon-name>
              <object-id xmlns:xlink="http://www.w3.org/1999/xlink" content-type="arpha" xlink:type="simple">556A83E1-8500-53D8-8122-6F8B74C93A32</object-id>
              <tp:taxon-name-part taxon-name-part-type="genus" reg="Microdytes">Microdytes</tp:taxon-name-part>
              <tp:taxon-name-part taxon-name-part-type="species" reg="pasiricus">pasiricus</tp:taxon-name-part>
            </tp:taxon-name><tp:taxon-authority>(Csiki, 1938)</tp:taxon-authority><xref ref-type="fig" rid="F7">Fig. 29</xref><tp:nomenclature-citation-list><tp:nomenclature-citation><tp:taxon-name>
                  <tp:taxon-name-part taxon-name-part-type="genus" reg="Hydrovatus">Hydrovatus</tp:taxon-name-part>
                  <tp:taxon-name-part taxon-name-part-type="species" reg="pasiricus">pasiricus</tp:taxon-name-part>
                </tp:taxon-name><comment>Csiki, 1938: 126 (including var. <tp:taxon-name><tp:taxon-name-part taxon-name-part-type="genus" reg="Hydrovatus"/><tp:taxon-name-part taxon-name-part-type="species" reg="pasiricus"/><tp:taxon-name-part taxon-name-part-type="variety" reg="simplicor">simplicor</tp:taxon-name-part></tp:taxon-name> and var. <tp:taxon-name><tp:taxon-name-part taxon-name-part-type="genus" reg="Hydrovatus"/><tp:taxon-name-part taxon-name-part-type="species" reg="pasiricus"/><tp:taxon-name-part taxon-name-part-type="variety" reg="unicolor">unicolor</tp:taxon-name-part></tp:taxon-name>).</comment></tp:nomenclature-citation><tp:nomenclature-citation><tp:taxon-name>
                  <tp:taxon-name-part taxon-name-part-type="genus" reg="Microdytes">Microdytes</tp:taxon-name-part>
                  <tp:taxon-name-part taxon-name-part-type="species" reg="pasiricus">pasiricus</tp:taxon-name-part>
                </tp:taxon-name><comment>: <xref ref-type="bibr" rid="B4">Biström et al. 1997</xref>: 75; <xref ref-type="bibr" rid="B22">Wewalka 1997</xref>: 30; <xref ref-type="bibr" rid="B24">Wewalka 2011</xref>: 30; <xref ref-type="bibr" rid="B6">Freitag et. al. 2016</xref>: 185; <xref ref-type="bibr" rid="B13">Nilsson and Hájek 2023</xref>: 212.</comment></tp:nomenclature-citation></tp:nomenclature-citation-list></tp:nomenclature><tp:treatment-sec sec-type="type locality" id="SECID0EE1AI"><title>Type locality.</title><p>Indonesia, Central Java, Sarangan near Lake Pasir.</p></tp:treatment-sec><tp:treatment-sec sec-type="material" id="SECID0EJ1AI"><title>Material examined.</title><p>Thailand: Chiang Rai Province. 3♂♂, Wiang Kaen District, Muang Yai St. 71 (alt. 440 m), 11.VIII.2019, R. Okada leg. (<abbrev xmlns:xlink="http://www.w3.org/1999/xlink" xlink:title="Collection Günther Wewalka" id="ABBRID0EP1AI" xlink:type="simple">CGW</abbrev>, <abbrev xmlns:xlink="http://www.w3.org/1999/xlink" xlink:title="Collection Ryohei Okada" id="ABBRID0ET1AI" xlink:type="simple">CRO</abbrev>) (Fig. <xref ref-type="fig" rid="F7">29</xref>); Chiang Mai Province. 2♀♀, Mae Chaem District, Tha Pha St. 166 (alt. 720 m), 15.VIII.2020, R. Okada leg. (<abbrev xmlns:xlink="http://www.w3.org/1999/xlink" xlink:title="Collection Ryohei Okada" id="ABBRID0E21AI" xlink:type="simple">CRO</abbrev>, <abbrev xmlns:xlink="http://www.w3.org/1999/xlink" xlink:title="Thailand Natural History Museum" id="ABBRID0E61AI" xlink:type="simple">THNHM</abbrev>).</p></tp:treatment-sec><tp:treatment-sec sec-type="distribution" id="SECID0ED2AI"><title>Distribution.</title><p>Thailand: Chiang Rai (first record), Chiang Mai (first record) and Phetchabun provinces; Philippines: Busuanga, Luzon, Mindoro, Palawan; Singapore; Indonesia: Java.</p></tp:treatment-sec><tp:treatment-sec><!--Section generated to contain objects referenced in tp:taxon-treatment.--><fig id="F7" position="float" orientation="portrait"><object-id xmlns:xlink="http://www.w3.org/1999/xlink" content-type="doi" xlink:type="simple">10.3897/zookeys.1159.99218.figures18-37</object-id><object-id xmlns:xlink="http://www.w3.org/1999/xlink" content-type="arpha" xlink:type="simple">CD814307-8C5D-53E6-BFCA-41A54E2BA09B</object-id><label>Figures 18–37.</label><caption><p>Habitus of <bold>18</bold><italic><tp:taxon-name><tp:taxon-name-part taxon-name-part-type="genus" reg="Microdytes">Microdytes</tp:taxon-name-part><tp:taxon-name-part taxon-name-part-type="species" reg="akitai">akitai</tp:taxon-name-part></tp:taxon-name></italic><bold>19</bold><italic><tp:taxon-name><tp:taxon-name-part taxon-name-part-type="genus" reg="Microdytes">M.</tp:taxon-name-part><tp:taxon-name-part taxon-name-part-type="species" reg="balkei">balkei</tp:taxon-name-part></tp:taxon-name></italic><bold>20</bold><italic><tp:taxon-name><tp:taxon-name-part taxon-name-part-type="genus" reg="Microdytes">M.</tp:taxon-name-part><tp:taxon-name-part taxon-name-part-type="species" reg="dimorphus">dimorphus</tp:taxon-name-part></tp:taxon-name></italic><bold>21</bold><italic><tp:taxon-name><tp:taxon-name-part taxon-name-part-type="genus" reg="Microdytes">M.</tp:taxon-name-part><tp:taxon-name-part taxon-name-part-type="species" reg="feryi">feryi</tp:taxon-name-part></tp:taxon-name></italic> (paratype, from Myanmar) <bold>22</bold><italic><tp:taxon-name><tp:taxon-name-part taxon-name-part-type="genus" reg="Microdytes">M.</tp:taxon-name-part><tp:taxon-name-part taxon-name-part-type="species" reg="franzi">franzi</tp:taxon-name-part></tp:taxon-name></italic><bold>23</bold><italic><tp:taxon-name><tp:taxon-name-part taxon-name-part-type="genus" reg="Microdytes">M.</tp:taxon-name-part><tp:taxon-name-part taxon-name-part-type="species" reg="gabrielae">gabrielae</tp:taxon-name-part></tp:taxon-name></italic><bold>24</bold><italic><tp:taxon-name><tp:taxon-name-part taxon-name-part-type="genus" reg="Microdytes">M.</tp:taxon-name-part><tp:taxon-name-part taxon-name-part-type="species" reg="heineri">heineri</tp:taxon-name-part></tp:taxon-name></italic><bold>25</bold><italic><tp:taxon-name><tp:taxon-name-part taxon-name-part-type="genus" reg="Microdytes">M.</tp:taxon-name-part><tp:taxon-name-part taxon-name-part-type="species" reg="maculatus">maculatus</tp:taxon-name-part></tp:taxon-name></italic><bold>26</bold><italic><tp:taxon-name><tp:taxon-name-part taxon-name-part-type="genus" reg="Microdytes">M.</tp:taxon-name-part><tp:taxon-name-part taxon-name-part-type="species" reg="mariannae">mariannae</tp:taxon-name-part></tp:taxon-name></italic><bold>27</bold><italic><tp:taxon-name><tp:taxon-name-part taxon-name-part-type="genus" reg="Microdytes">M.</tp:taxon-name-part><tp:taxon-name-part taxon-name-part-type="species" reg="menopausis">menopausis</tp:taxon-name-part></tp:taxon-name></italic><bold>28</bold><italic><tp:taxon-name><tp:taxon-name-part taxon-name-part-type="genus" reg="Microdytes">M.</tp:taxon-name-part><tp:taxon-name-part taxon-name-part-type="species" reg="paoloi">paoloi</tp:taxon-name-part></tp:taxon-name></italic><bold>29</bold><italic><tp:taxon-name><tp:taxon-name-part taxon-name-part-type="genus" reg="Microdytes">M.</tp:taxon-name-part><tp:taxon-name-part taxon-name-part-type="species" reg="pasiricus">pasiricus</tp:taxon-name-part></tp:taxon-name></italic><bold>30</bold><italic><tp:taxon-name><tp:taxon-name-part taxon-name-part-type="genus" reg="Microdytes">M.</tp:taxon-name-part><tp:taxon-name-part taxon-name-part-type="species" reg="pederzanii">pederzanii</tp:taxon-name-part></tp:taxon-name></italic><bold>31</bold><italic><tp:taxon-name><tp:taxon-name-part taxon-name-part-type="genus" reg="Microdytes">M.</tp:taxon-name-part><tp:taxon-name-part taxon-name-part-type="species" reg="rocchii">rocchii</tp:taxon-name-part></tp:taxon-name></italic><bold>32</bold><italic><tp:taxon-name><tp:taxon-name-part taxon-name-part-type="genus" reg="Microdytes">M.</tp:taxon-name-part><tp:taxon-name-part taxon-name-part-type="species" reg="schoedli">schoedli</tp:taxon-name-part></tp:taxon-name></italic><bold>33</bold><italic><tp:taxon-name><tp:taxon-name-part taxon-name-part-type="genus" reg="Microdytes">M.</tp:taxon-name-part><tp:taxon-name-part taxon-name-part-type="species" reg="schoenmanni">schoenmanni</tp:taxon-name-part></tp:taxon-name></italic> (from Myanmar) <bold>34</bold><italic><tp:taxon-name><tp:taxon-name-part taxon-name-part-type="genus" reg="Microdytes">M.</tp:taxon-name-part><tp:taxon-name-part taxon-name-part-type="species" reg="schwendingeri">schwendingeri</tp:taxon-name-part></tp:taxon-name></italic><bold>35</bold><italic><tp:taxon-name><tp:taxon-name-part taxon-name-part-type="genus" reg="Microdytes">M.</tp:taxon-name-part><tp:taxon-name-part taxon-name-part-type="species" reg="shepardi">shepardi</tp:taxon-name-part></tp:taxon-name></italic><bold>36</bold><italic><tp:taxon-name><tp:taxon-name-part taxon-name-part-type="genus" reg="Microdytes">M.</tp:taxon-name-part><tp:taxon-name-part taxon-name-part-type="species" reg="shunichii">shunichii</tp:taxon-name-part></tp:taxon-name></italic><bold>37</bold><italic><tp:taxon-name><tp:taxon-name-part taxon-name-part-type="genus" reg="Microdytes">M.</tp:taxon-name-part><tp:taxon-name-part taxon-name-part-type="species" reg="zetteli">zetteli</tp:taxon-name-part></tp:taxon-name></italic>. Scale bar: 1.0 mm.</p></caption><graphic xmlns:xlink="http://www.w3.org/1999/xlink" xlink:href="zookeys-1159-087_article-99218__-g007.jpg" position="float" orientation="portrait" xlink:type="simple" id="oo_842227.jpg"><uri content-type="original_file" xlink:type="simple">https://binary.pensoft.net/fig/842227</uri></graphic></fig></tp:treatment-sec><ref-list><ref id="B4"><mixed-citation xmlns:xlink="http://www.w3.org/1999/xlink" xlink:type="simple"><person-group><name name-style="western"><surname>Biström</surname><given-names>O</given-names></name><name name-style="western"><surname>Nilsson</surname><given-names>AN</given-names></name><name name-style="western"><surname>Wewalka</surname><given-names>G</given-names></name></person-group> (<year>1997</year>) <article-title>A systematic review of the tribes <tp:taxon-name><tp:taxon-name-part taxon-name-part-type="tribe">Hyphydrini</tp:taxon-name-part></tp:taxon-name> Sharp and <tp:taxon-name><tp:taxon-name-part taxon-name-part-type="tribe">Pachydrini</tp:taxon-name-part></tp:taxon-name> n. trib. (<tp:taxon-name><tp:taxon-name-part taxon-name-part-type="order">Coleoptera</tp:taxon-name-part></tp:taxon-name>, <tp:taxon-name><tp:taxon-name-part taxon-name-part-type="family">Dytiscidae</tp:taxon-name-part></tp:taxon-name>).</article-title><source>Entomologica Fennica</source><volume>8</volume>(<issue>2</issue>): <fpage>57</fpage>–<lpage>82</lpage>. <ext-link xlink:type="simple" ext-link-type="doi" xlink:href="10.33338/ef.83921">https://doi.org/10.33338/ef.83921</ext-link></mixed-citation></ref><ref id="B22"><mixed-citation xmlns:xlink="http://www.w3.org/1999/xlink" xlink:type="simple"><person-group><name name-style="western"><surname>Wewalka</surname><given-names>G</given-names></name></person-group> (<year>1997</year>) <article-title>Taxonomic revision of <italic><tp:taxon-name><tp:taxon-name-part taxon-name-part-type="genus">Microdytes</tp:taxon-name-part></tp:taxon-name></italic> Balfour-Browne. (<tp:taxon-name><tp:taxon-name-part taxon-name-part-type="order">Coleoptera</tp:taxon-name-part></tp:taxon-name>: <tp:taxon-name><tp:taxon-name-part taxon-name-part-type="family">Dytiscidae</tp:taxon-name-part></tp:taxon-name>).</article-title><source>Koleopterologische Rundschau</source><volume>67</volume>: <fpage>13</fpage>–<lpage>51</lpage>.</mixed-citation></ref><ref id="B24"><mixed-citation xmlns:xlink="http://www.w3.org/1999/xlink" xlink:type="simple"><person-group><name name-style="western"><surname>Wewalka</surname><given-names>G</given-names></name></person-group> (<year>2011</year>) <article-title>New species, new records and taxonomic updates on <italic><tp:taxon-name><tp:taxon-name-part taxon-name-part-type="genus">Microdytes</tp:taxon-name-part></tp:taxon-name></italic> Balfour-Browne, 1946.</article-title><source>Koleopterologische Rundschau</source><volume>81</volume>: <fpage>21</fpage>–<lpage>39</lpage>.</mixed-citation></ref><ref id="B6"><mixed-citation xmlns:xlink="http://www.w3.org/1999/xlink" xlink:type="simple"><person-group><name name-style="western"><surname>Freitag</surname><given-names>H</given-names></name><name name-style="western"><surname>Jäch</surname><given-names>MA</given-names></name><name name-style="western"><surname>Wewalka</surname><given-names>G</given-names></name></person-group> (<year>2016</year>) <article-title>Diversity of aquatic and riparian <tp:taxon-name><tp:taxon-name-part taxon-name-part-type="order">Coleoptera</tp:taxon-name-part></tp:taxon-name> of the Philippines: Checklist, state of knowledge, priorities for future research and conservation.</article-title><source>Aquatic Insects</source><volume>37</volume>(<issue>3</issue>): <fpage>177</fpage>–<lpage>213</lpage>. <ext-link xlink:type="simple" ext-link-type="doi" xlink:href="10.1080/01650424.2016.1210814">https://doi.org/10.1080/01650424.2016.1210814</ext-link></mixed-citation></ref><ref id="B13"><mixed-citation xmlns:xlink="http://www.w3.org/1999/xlink" xlink:type="simple"><person-group><name name-style="western"><surname>Nilsson</surname><given-names>AN</given-names></name><name name-style="western"><surname>Hájek</surname><given-names>J</given-names></name></person-group> (<year>2023</year>) A world catalogue of the family <tp:taxon-name><tp:taxon-name-part taxon-name-part-type="family">Dytiscidae</tp:taxon-name-part></tp:taxon-name>, or the diving beetles (<tp:taxon-name><tp:taxon-name-part taxon-name-part-type="order">Coleoptera</tp:taxon-name-part></tp:taxon-name>, <tp:taxon-name><tp:taxon-name-part taxon-name-part-type="suborder">Adephaga</tp:taxon-name-part></tp:taxon-name>). Version 1.I.2023. <ext-link xlink:type="simple" ext-link-type="uri" xlink:href="http://www.norrent.se">http://www.norrent.se</ext-link>; <ext-link xlink:type="simple" ext-link-type="uri" xlink:href="http://www.waterbeetles.eu">www.waterbeetles.eu</ext-link> [Accessed 07 January 2023]</mixed-citation></ref></ref-list></tp:taxon-treatment>
